# Supplementary material for: Poly[bis(μ3-thio­cyanato-κ3 N:S:S′)(μ2-thio­cyanato-κ2 N:S)(4′-p-tolyl-2,2′:6′,2′′-terpyridine-κ3 N,N′,N′′)cadmium(II)silver(I)]
Source: Acta Crystallogr Sect E Struct Rep Online. 2010 Sep 30;66(Pt 10):m1313–4. doi: 10.1107/S160053681003744X (PMC2983338; doi:10.1107/S160053681003744X)
Supplement: Supplementary file 2 [file e-66-m1313-Isup2.hkl]

# 
# h,k,l, Fc-squared, Fo-squared, sigma(Fo-squared) and status flag 
# 
data_I
_shelx_title '  P-1' 
_shelx_refln_list_code          4 
_shelx_F_calc_maximum      266.71 
_exptl_crystal_F_000       704.00 
_reflns_d_resolution_high  0.8410 
 
loop_ 
 _symmetry_equiv_pos_as_xyz 
 'x, y, z' 
 '-x, -y, -z' 
 
_cell_length_a    10.2431 
_cell_length_b    10.7881 
_cell_length_c    13.1180 
_cell_angle_alpha  73.045 
_cell_angle_beta   69.000 
_cell_angle_gamma  88.231 
 
_shelx_F_squared_multiplier     1.000 
 
loop_ 
 _refln_index_h 
 _refln_index_k 
 _refln_index_l 
 _refln_F_squared_calc 
 _refln_F_squared_meas 
 _refln_F_squared_sigma 
 _refln_observed_status 
   1   0   0      564.51      591.18     13.67 o 
   2   0   0      249.25      238.05      9.18 o 
   3   0   0      863.48      804.74     17.12 o 
   4   0   0    11548.63    11559.24    177.74 o 
   5   0   0     4292.93     4800.71     80.07 o 
   6   0   0     3379.97     3500.90     62.17 o 
   7   0   0      832.26      726.27     27.95 o 
   8   0   0      298.95      267.63     34.91 o 
   9   0   0      725.47      723.24     30.83 o 
  10   0   0      135.62      129.46     15.69 o 
  11   0   0      102.60      136.83     24.82 o 
 -11   1   0      322.23      375.75     38.93 o 
 -10   1   0        7.03        9.65      6.80 o 
  -9   1   0      382.33      392.73     72.97 o 
  -8   1   0      647.00      654.14     27.81 o 
  -7   1   0     1176.68     1206.70     38.44 o 
  -6   1   0     1046.31     1007.82     23.47 o 
  -5   1   0     1434.12     1311.00     28.47 o 
  -4   1   0      313.93      388.10     11.18 o 
  -3   1   0      504.61      418.37     11.95 o 
  -2   1   0      183.23      227.13      6.30 o 
  -1   1   0     7092.15     7862.01    148.52 o 
   1   1   0     7213.10     8313.63    155.16 o 
   2   1   0     3319.13     3751.41     74.48 o 
   3   1   0    10749.49    11523.90    235.69 o 
   4   1   0    24458.88    25191.39    469.97 o 
   5   1   0      110.90      108.42     10.04 o 
   6   1   0      998.65     1056.14     33.55 o 
   7   1   0      634.94      548.82     26.72 o 
   8   1   0     2095.96     2081.53    106.18 o 
   9   1   0        6.85        4.17      5.72 o 
  10   1   0      304.33      341.86     23.56 o 
  11   1   0      126.88      178.56     28.42 o 
 -11   2   0        3.95        1.66      8.92 o 
 -10   2   0      109.98      129.94     16.31 o 
  -9   2   0       43.95       36.92      9.69 o 
  -8   2   0     3107.87     3147.06     79.94 o 
  -7   2   0      739.43      716.58     28.18 o 
  -6   2   0       25.11       25.06      6.12 o 
  -5   2   0     1384.87     1392.15     28.80 o 
  -4   2   0     3617.20     3680.16     61.87 o 
  -3   2   0     9544.49    10017.45    191.50 o 
  -2   2   0    71131.59    65754.51   1211.88 o 
  -1   2   0    16644.34    18112.96    481.96 o 
   0   2   0       53.18       52.04      6.52 o 
   1   2   0    11645.76    12721.08    237.74 o 
   2   2   0      450.86      447.77     14.23 o 
   3   2   0     3262.27     3106.05     65.83 o 
   4   2   0     8300.16     8409.84    164.99 o 
   5   2   0     3315.49     3217.80     73.03 o 
   6   2   0      181.48      219.56     36.50 o 
   7   2   0      359.91      345.41     18.73 o 
   8   2   0     2889.24     2934.33     75.77 o 
   9   2   0      258.77      265.97     20.66 o 
  10   2   0      151.65      178.36     27.09 o 
  11   2   0       74.02      103.69     22.83 o 
 -11   3   0      188.56      173.63     28.08 o 
 -10   3   0       19.14       24.99      8.45 o 
  -9   3   0       17.11       14.77      7.37 o 
  -8   3   0     2297.95     2264.27     63.52 o 
  -7   3   0      132.71      169.35     15.23 o 
  -6   3   0      995.81      977.23     32.70 o 
  -5   3   0     2989.79     2992.47     69.48 o 
  -4   3   0     9185.21     9333.02    182.77 o 
  -3   3   0     5749.71     6125.93    122.24 o 
  -2   3   0     4010.77     3981.84    125.45 o 
  -1   3   0     1614.51     1997.53     64.95 o 
   0   3   0     1730.66     1633.56     54.44 o 
   1   3   0       69.54       50.65      8.19 o 
   2   3   0     6507.93     7105.01    138.91 o 
   3   3   0      404.51      364.71     19.83 o 
   4   3   0      183.43      152.64     11.17 o 
   5   3   0     4456.71     4588.13     99.17 o 
   6   3   0        2.04        5.57      4.86 o 
   7   3   0      980.31      977.11     35.12 o 
   8   3   0      630.88      539.06     37.57 o 
   9   3   0     1079.31     1141.20     42.37 o 
  10   3   0       52.77       24.82     13.24 o 
 -11   4   0      201.83      215.43     32.34 o 
 -10   4   0      254.37      255.01     22.35 o 
  -9   4   0        0.17        2.06      6.49 o 
  -8   4   0      367.27      342.63     24.16 o 
  -7   4   0     2104.78     2021.41     56.88 o 
  -6   4   0      928.04      919.80     31.93 o 
  -5   4   0       57.08       61.98      8.58 o 
  -4   4   0    29422.87    30371.99    566.47 o 
  -3   4   0     6754.65     7256.93    144.35 o 
  -2   4   0     9217.74     9710.94    272.26 o 
  -1   4   0      564.83      592.17     29.02 o 
   0   4   0     5104.48     4656.52    137.43 o 
   1   4   0      513.49      485.16     25.49 o 
   2   4   0    10091.91    10742.66    207.70 o 
   3   4   0      183.04      172.86     11.81 o 
   4   4   0      806.80      753.20     25.67 o 
   5   4   0      573.49      495.08     46.59 o 
   6   4   0      559.58      548.77     23.70 o 
   7   4   0        2.77       13.47      8.12 o 
   8   4   0      165.26      166.84     17.64 o 
   9   4   0      934.90     1008.62     40.47 o 
  10   4   0       57.95       87.85     21.10 o 
 -10   5   0      295.87      308.04     25.15 o 
  -9   5   0       35.14       40.41     10.41 o 
  -8   5   0        0.10       -1.61      4.65 o 
  -7   5   0      470.22      515.06     24.81 o 
  -6   5   0      359.37      377.22     19.64 o 
  -5   5   0      469.96      480.45     29.78 o 
  -4   5   0     2484.25     2449.68     59.55 o 
  -3   5   0     6512.53     6586.83    196.06 o 
  -2   5   0     3209.53     3390.78    110.14 o 
  -1   5   0      228.91      230.27     20.16 o 
   0   5   0     9497.06     9224.45    261.01 o 
   1   5   0      936.07      808.00     38.07 o 
   2   5   0     4887.49     5331.90    111.92 o 
   3   5   0      220.97      223.38     14.23 o 
   4   5   0     2037.84     1930.13     50.72 o 
   5   5   0      122.63      132.62     13.03 o 
   6   5   0     3090.05     3210.39     79.38 o 
   7   5   0       91.09      113.50     27.79 o 
   8   5   0      487.82      486.76     27.30 o 
   9   5   0      141.19      167.93     22.73 o 
 -10   6   0      134.68      127.70     17.93 o 
  -9   6   0       34.45       27.97      9.20 o 
  -8   6   0      510.51      516.30     28.52 o 
  -7   6   0      490.78      466.29     24.16 o 
  -6   6   0     6173.07     5709.21    126.16 o 
  -5   6   0      917.60      808.40     44.39 o 
  -3   6   0     2640.75     2560.09     92.57 o 
  -2   6   0     1754.89     1692.99     67.42 o 
  -1   6   0      157.42      171.70     19.83 o 
   0   6   0     3291.04     3087.51    103.89 o 
   1   6   0     9479.66     9780.22    281.25 o 
   2   6   0     1144.34     1140.07     37.63 o 
   3   6   0       17.00       18.48      6.10 o 
   4   6   0     1271.13     1176.45     50.48 o 
   5   6   0      431.11      417.64     21.27 o 
   6   6   0      441.05      446.87     23.65 o 
   7   6   0      421.35      458.22     25.21 o 
   8   6   0      310.57      319.17     24.04 o 
   9   6   0       39.01       58.30     17.30 o 
  -9   7   0      129.67      135.62     17.25 o 
  -8   7   0      295.19      267.10     22.01 o 
  -7   7   0        7.18       30.01     11.91 o 
  -6   7   0     2037.92     1966.28     70.11 o 
  -5   7   0      282.84      269.07     28.88 o 
  -4   7   0      296.77      302.67     29.15 o 
  -3   7   0       32.83       18.57      8.72 o 
  -1   7   0        9.24       14.18      9.18 o 
   0   7   0       92.09       87.25     16.11 o 
   1   7   0     5165.96     5352.71    169.37 o 
   2   7   0     1638.91     1464.43     44.01 o 
   3   7   0       45.87       58.61      9.65 o 
   4   7   0      282.53      287.07     19.29 o 
   5   7   0     4001.04     3809.87     92.35 o 
   6   7   0        0.09        8.24      6.75 o 
   7   7   0      204.07      238.16     21.03 o 
   8   7   0      507.28      500.73     29.15 o 
  -9   8   0        4.07        8.49      8.38 o 
  -8   8   0      276.35      233.63     23.09 o 
  -7   8   0      741.88      620.66     45.72 o 
  -6   8   0      266.02      255.09     31.55 o 
  -5   8   0       28.23       22.43     12.25 o 
  -4   8   0      744.90      788.50     46.72 o 
  -3   8   0      393.92      312.39     31.01 o 
  -2   8   0     2161.59     2233.79     89.64 o 
  -1   8   0      246.63      224.08     26.15 o 
   0   8   0       84.54       83.92     18.17 o 
   1   8   0      178.54      152.93     23.09 o 
   2   8   0     3155.87     2958.51     75.92 o 
   3   8   0      149.75      145.00     15.33 o 
   4   8   0      484.96      448.81     24.02 o 
   5   8   0      505.79      450.01     24.29 o 
   6   8   0     1197.26     1281.64     63.46 o 
   7   8   0       18.64       18.23      8.42 o 
  -8   9   0       68.89       60.89     19.03 o 
  -7   9   0      381.02      326.23     37.87 o 
  -6   9   0       77.21       84.59     20.16 o 
  -5   9   0      132.19      139.76     25.09 o 
  -4   9   0      114.23      149.07     24.76 o 
  -3   9   0      512.76      509.58     38.47 o 
  -2   9   0      368.53      333.02     33.21 o 
  -1   9   0      390.16      367.03     34.74 o 
   0   9   0      188.08      217.96     28.68 o 
   1   9   0      708.38      683.48     44.59 o 
   2   9   0      967.03      942.96     37.22 o 
   3   9   0     1273.51     1208.92     43.44 o 
   4   9   0        4.46        7.35      7.07 o 
   5   9   0       10.50       24.75      8.78 o 
   6   9   0      892.04      900.62     38.42 o 
   7   9   0        2.17       16.65     17.57 o 
  -7  10   0        2.23        2.99     10.32 o 
  -6  10   0      337.95      359.18     39.80 o 
  -5  10   0      186.44      184.28     29.55 o 
  -4  10   0      164.88      133.70     24.36 o 
  -3  10   0      524.15      487.22     42.53 o 
  -2  10   0       44.04       54.90     16.64 o 
  -1  10   0       53.84       45.45     16.70 o 
   0  10   0       33.92       45.85     17.64 o 
   1  10   0       40.54       36.80     16.64 o 
   2  10   0        1.33        8.06      7.73 o 
   3  10   0      259.83      225.77     21.30 o 
   4  10   0      244.46      288.25     23.95 o 
   5  10   0       70.15       82.47     14.51 o 
  -5  11   0       10.81       22.03     13.38 o 
  -4  11   0      177.93      197.99     30.75 o 
  -3  11   0      243.04      213.16     31.48 o 
  -2  11   0      792.51      693.80     49.58 o 
  -1  11   0       73.98       81.79     22.63 o 
   0  11   0      116.47       95.17     23.29 o 
   1  11   0      584.90      602.40     58.47 o 
   2  11   0       23.15       28.79     10.27 o 
   3  11   0      265.81      265.92     24.28 o 
   4  11   0      242.70      258.24     24.14 o 
  -3  12   0        0.78        9.58     11.78 o 
  -2  12   0      342.89      379.94     43.46 o 
  -1  12   0       46.57       27.82     17.84 o 
   0  12   0       47.95       40.00     20.16 o 
   1  12   0       64.47       86.44     31.71 o 
   1 -12   1       44.28       64.95     22.36 o 
  -3 -11   1      400.54      353.71     27.58 o 
  -2 -11   1       75.38       90.56     26.12 o 
  -1 -11   1       39.24       45.82     12.22 o 
   0 -11   1      309.51      297.48     37.67 o 
   1 -11   1      421.65      495.47     46.72 o 
   2 -11   1       42.40       42.19     16.50 o 
   3 -11   1       18.47       13.04     13.11 o 
   4 -11   1      219.71      210.10     31.61 o 
   5 -11   1        6.22       13.71     10.78 o 
  -5 -10   1       43.77       47.00     11.63 o 
  -4 -10   1      620.50      536.09     30.57 o 
  -3 -10   1      383.82      367.86     26.02 o 
  -2 -10   1     1248.33     1322.29     48.33 o 
  -1 -10   1      162.58      174.41     19.23 o 
   0 -10   1        7.38       11.98     13.24 o 
   1 -10   1      802.47      807.53     53.37 o 
   2 -10   1      347.54      347.80     36.34 o 
   3 -10   1        3.12        9.05      9.52 o 
   4 -10   1       39.21       50.51     15.91 o 
   5 -10   1      625.61      698.45     48.85 o 
   6 -10   1       56.30       66.28     18.83 o 
   7 -10   1        0.34       -3.66     10.38 o 
  -6  -9   1      117.02       91.55     15.10 o 
  -5  -9   1       51.86       65.42     12.67 o 
  -4  -9   1      706.51      752.47     33.74 o 
  -3  -9   1      223.19      217.50     19.77 o 
  -2  -9   1     1185.08     1206.57     43.69 o 
  -1  -9   1      359.99      338.57     23.48 o 
   0  -9   1      428.93      405.36     37.14 o 
   1  -9   1       36.46       61.43     17.37 o 
   2  -9   1     1038.28      965.32     54.57 o 
   3  -9   1      137.75      116.40     21.30 o 
   4  -9   1       12.63        5.32      7.85 o 
   5  -9   1      458.11      478.30     41.73 o 
   6  -9   1      147.71      156.59     27.29 o 
   7  -9   1        4.09        7.12     11.91 o 
   8  -9   1       22.07       47.25     17.64 o 
  -7  -8   1      259.03      266.48     23.67 o 
  -6  -8   1       17.98       16.67      7.80 o 
  -5  -8   1       24.98       23.93     10.81 o 
  -4  -8   1      868.46      825.00     34.21 o 
  -3  -8   1     1638.19     1602.77     49.94 o 
  -2  -8   1      652.92      661.44     29.23 o 
  -1  -8   1       19.53       25.95     11.58 o 
   0  -8   1     1534.22     1513.71     69.68 o 
   1  -8   1      727.83      670.84     42.46 o 
   2  -8   1      592.24      609.08     39.66 o 
   3  -8   1      214.17      224.28     27.29 o 
   4  -8   1      370.16      376.88     34.14 o 
   5  -8   1       22.22       27.15     13.11 o 
   6  -8   1     1146.96     1212.23     63.82 o 
   7  -8   1      145.24      113.74     22.76 o 
   8  -8   1       54.44       51.81     11.76 o 
   9  -8   1       98.86      113.71     17.56 o 
  -8  -7   1        3.45       14.09      8.99 o 
  -7  -7   1      385.80      428.92     31.08 o 
  -6  -7   1      555.56      526.76     36.47 o 
  -5  -7   1       72.51      100.58     31.11 o 
  -4  -7   1      187.91      179.12     21.80 o 
  -3  -7   1     1605.38     1500.75     45.74 o 
  -2  -7   1        0.50       -0.71      4.47 o 
  -1  -7   1      193.84      197.72     23.36 o 
   0  -7   1       82.14       81.46     16.77 o 
   1  -7   1     3033.95     2725.07     98.70 o 
   2  -7   1     1204.33     1180.68     55.64 o 
   3  -7   1       72.57       50.98     12.31 o 
   4  -7   1      359.48      382.67     32.48 o 
   5  -7   1      567.62      518.10     36.14 o 
   6  -7   1      702.01      672.16     29.88 o 
   7  -7   1      749.26      708.36     32.36 o 
   8  -7   1      102.11      101.98     15.35 o 
   9  -7   1       60.12       57.72     12.73 o 
  -8  -6   1       32.46       34.04     10.43 o 
  -7  -6   1       61.66       94.45     21.03 o 
  -6  -6   1     2808.52     2644.74     71.30 o 
  -5  -6   1      190.67      196.33     16.81 o 
  -4  -6   1      237.95      207.65     17.24 o 
  -3  -6   1      436.25      419.30     20.30 o 
  -2  -6   1     1803.41     1696.14     47.10 o 
  -1  -6   1      221.31      183.28     20.76 o 
   0  -6   1        0.08        7.52      7.05 o 
   1  -6   1     2842.71     2554.50     90.24 o 
   2  -6   1       10.50       19.70      8.65 o 
   3  -6   1       89.99       76.27     15.04 o 
   4  -6   1      278.31      253.03     25.16 o 
   5  -6   1     2669.32     2714.78     69.25 o 
   6  -6   1      199.30      177.88     16.31 o 
   7  -6   1       57.77       89.05     18.77 o 
   8  -6   1       67.13       62.00     11.96 o 
   9  -6   1      272.40      306.24     23.74 o 
  10  -6   1       91.44       91.85     14.49 o 
  -9  -5   1      184.61      177.60     20.72 o 
  -8  -5   1      277.68      278.05     22.87 o 
  -7  -5   1      251.33      269.31     20.87 o 
  -6  -5   1     4054.40     4359.21    102.42 o 
  -5  -5   1     1019.91     1003.62     34.60 o 
  -4  -5   1       76.59       76.07     10.34 o 
  -3  -5   1      186.18      193.17     14.09 o 
  -2  -5   1     4802.21     4365.72     94.65 o 
  -1  -5   1       10.81       14.57      7.39 o 
   0  -5   1      900.15      907.69     41.79 o 
   1  -5   1      386.47      383.40     24.49 o 
   2  -5   1     5519.51     5528.40    167.04 o 
   3  -5   1     1496.62     1383.27     56.70 o 
   4  -5   1       27.73       50.74      8.00 o 
   5  -5   1     3152.10     2949.61     71.47 o 
   6  -5   1      153.98      157.98     13.99 o 
   7  -5   1      314.94      332.80     19.96 o 
   8  -5   1       19.41       10.05      6.20 o 
   9  -5   1      381.86      365.61     24.95 o 
  10  -5   1       27.04       30.72      9.99 o 
 -10  -4   1      100.57      101.04     16.50 o 
  -9  -4   1      212.19      228.75     21.90 o 
  -8  -4   1      342.12      390.68     28.08 o 
  -7  -4   1     1974.87     1949.83     60.86 o 
  -6  -4   1      450.74      514.76     24.02 o 
  -5  -4   1     2036.23     2080.17     55.06 o 
  -4  -4   1     1191.25     1186.92     35.47 o 
  -3  -4   1     4040.02     4007.05    143.92 o 
  -2  -4   1     8038.39     7686.48    152.88 o 
  -1  -4   1      813.20      785.44     35.74 o 
   0  -4   1       57.55       31.21      8.12 o 
   1  -4   1      265.97      268.27     18.63 o 
   2  -4   1     7582.10     7341.79    210.10 o 
   3  -4   1      800.95      783.12     24.89 o 
   4  -4   1      234.55      215.36     18.63 o 
   5  -4   1       55.47       50.79      7.49 o 
   6  -4   1     2623.87     2514.45     63.22 o 
   7  -4   1      550.30      483.81     22.72 o 
   8  -4   1       49.83       35.85      8.37 o 
   9  -4   1      981.74      972.39     44.19 o 
  10  -4   1       19.56       23.41      9.31 o 
  11  -4   1       77.03       82.52     19.63 o 
 -10  -3   1      466.19      524.28     29.15 o 
  -9  -3   1        3.93       15.65      7.80 o 
  -8  -3   1      783.82      720.53     31.74 o 
  -7  -3   1      774.37      795.29     45.45 o 
  -6  -3   1      873.17      769.94     51.28 o 
  -5  -3   1     2110.81     2031.78     52.45 o 
  -4  -3   1       79.33       54.11      8.88 o 
  -3  -3   1    13243.96    13914.62    265.36 o 
  -2  -3   1      546.60      489.10     17.22 o 
  -1  -3   1     5334.30     5408.93    107.86 o 
   0  -3   1       88.83      101.82     10.98 o 
   1  -3   1    14006.30    15300.84    412.95 o 
   2  -3   1    15680.39    16530.25    310.09 o 
   3  -3   1    19881.83    21271.34    554.30 o 
   4  -3   1        0.55        5.29      3.96 o 
   5  -3   1     1460.21     1385.06     49.51 o 
   6  -3   1     5316.68     5318.97    114.72 o 
   7  -3   1      235.89      227.44     16.60 o 
   8  -3   1      618.07      530.40     34.81 o 
   9  -3   1      120.83      128.38     15.05 o 
  10  -3   1     1142.45     1178.42     44.56 o 
  11  -3   1       28.05       25.56     14.18 o 
 -10  -2   1      703.47      764.55     35.06 o 
  -9  -2   1      143.07      162.10     17.28 o 
  -8  -2   1       72.16       75.15     12.32 o 
  -7  -2   1        3.76        5.23      8.05 o 
  -6  -2   1     3458.81     3355.92     79.93 o 
  -5  -2   1        7.95       15.96      5.02 o 
  -4  -2   1      578.26      422.27     17.32 o 
  -3  -2   1       91.45       52.17      6.30 o 
  -2  -2   1    14517.42    15245.85    285.35 o 
  -1  -2   1     5542.01     5681.35    110.24 o 
   0  -2   1     3765.64     4570.27    129.24 o 
   1  -2   1     4809.10     5324.62    148.74 o 
   2  -2   1     7450.24     8567.79    163.07 o 
   3  -2   1    16082.70    16629.25    251.12 o 
   4  -2   1      804.89      794.72     18.49 o 
   5  -2   1     2036.44     1967.87     38.12 o 
   6  -2   1      412.44      407.26     13.74 o 
   7  -2   1     7041.41     7133.81    150.15 o 
   8  -2   1      329.48      301.36     19.78 o 
   9  -2   1      101.80      102.42     13.71 o 
  10  -2   1      899.27      966.96     44.26 o 
  11  -2   1      430.51      398.38     40.26 o 
 -10  -1   1      747.83      800.93     37.37 o 
  -9  -1   1      708.74      647.38     29.57 o 
  -8  -1   1      265.46      270.23     19.44 o 
  -7  -1   1       63.31       74.87     13.21 o 
  -6  -1   1     2059.20     2032.89     53.95 o 
  -5  -1   1     1721.96     1616.05     43.60 o 
  -4  -1   1     2726.21     2438.30     56.81 o 
  -3  -1   1     2253.93     2277.09     51.11 o 
  -2  -1   1    11977.53    12895.04    241.69 o 
  -1  -1   1     2567.26     2695.43     54.39 o 
   1  -1   1     2524.68     2927.66     46.33 o 
   2  -1   1    21010.88    23038.82    343.03 o 
   3  -1   1       59.51       43.03      3.60 o 
   4  -1   1      954.35      835.95     18.72 o 
   5  -1   1     2031.82     1897.72     36.60 o 
   6  -1   1      330.75      320.96     13.84 o 
   7  -1   1     3888.87     3901.32     89.49 o 
   8  -1   1      628.01      579.58     25.36 o 
   9  -1   1      204.68      207.38     17.73 o 
  10  -1   1       15.09       27.55     11.38 o 
  11  -1   1     1073.82     1174.23     66.28 o 
 -11   0   1       28.00       72.94     19.17 o 
 -10   0   1       11.63        7.91      6.60 o 
  -9   0   1     1222.84     1245.82     43.36 o 
  -8   0   1        0.63       -2.54      4.84 o 
  -7   0   1      466.81      527.70     23.43 o 
  -6   0   1     1583.24     1673.70     46.24 o 
  -5   0   1     3233.23     3056.70     54.04 o 
  -4   0   1     2885.59     3102.67     75.87 o 
  -3   0   1     2748.41     3175.18     67.56 o 
  -2   0   1       79.98       60.64     18.53 o 
  -1   0   1     5615.41     5824.16    110.37 o 
   1   0   1     1724.72     1868.22     38.60 o 
   2   0   1    14728.92    15175.40    227.28 o 
   3   0   1       52.86       36.84      5.69 o 
   4   0   1     2437.81     2356.84     41.96 o 
   5   0   1      499.99      491.24     14.27 o 
   6   0   1     2583.47     2608.95     48.92 o 
   7   0   1      597.92      660.00     25.38 o 
   8   0   1     1023.05     1166.24     38.27 o 
   9   0   1      314.95      351.36     21.30 o 
  10   0   1      734.87      724.08     46.99 o 
  11   0   1       45.52       61.83     16.90 o 
 -11   1   1       87.90       98.82     15.43 o 
 -10   1   1      197.22      174.34     19.73 o 
  -9   1   1      448.68      461.08     25.89 o 
  -8   1   1      916.74      934.74     35.03 o 
  -7   1   1      124.21      133.02     13.31 o 
  -6   1   1      343.71      318.11     16.99 o 
  -5   1   1     9736.41     9809.81    153.27 o 
  -4   1   1      236.66      239.76      8.64 o 
  -3   1   1      167.93      149.21      8.49 o 
  -2   1   1       15.30       30.12      3.74 o 
  -1   1   1    42390.42    39130.78    721.46 o 
   0   1   1       11.64       10.98      2.40 o 
   1   1   1      299.38      289.73      8.14 o 
   2   1   1       25.83       13.27      2.30 o 
   3   1   1    12448.43    12593.55    236.74 o 
   4   1   1     9806.65    10052.24    193.69 o 
   5   1   1       18.79       17.56      4.65 o 
   6   1   1     3990.02     4164.47     72.94 o 
   7   1   1      287.58      305.94     21.57 o 
   8   1   1     1283.61     1293.11     44.72 o 
   9   1   1      249.60      270.46     19.41 o 
  10   1   1      109.05      100.43     19.90 o 
  11   1   1       16.25       42.13     13.84 o 
 -11   2   1       34.66       61.23     12.73 o 
 -10   2   1      294.64      311.45     23.86 o 
  -9   2   1      533.96      540.18     27.55 o 
  -8   2   1     2062.16     2079.28     75.60 o 
  -7   2   1       12.23       17.06      8.88 o 
  -6   2   1     1800.45     1723.24     53.94 o 
  -5   2   1      393.28      342.21     19.83 o 
  -4   2   1     6078.33     5917.79    136.36 o 
  -3   2   1       52.05       43.66      8.39 o 
  -2   2   1      567.17      725.01    130.74 o 
  -1   2   1    10365.49    10532.07    152.06 o 
   1   2   1     2580.04     2774.22     55.93 o 
   2   2   1     1612.94     1855.92     40.11 o 
   3   2   1    20869.64    21943.43    407.36 o 
   4   2   1      463.10      447.94     16.31 o 
   5   2   1     1114.70     1154.40     73.01 o 
   6   2   1      486.61      486.37     20.67 o 
   7   2   1     4760.19     4801.89    107.08 o 
   8   2   1      395.94      348.20     33.51 o 
   9   2   1       32.21       47.89     10.23 o 
  10   2   1       46.23       72.94     18.17 o 
  11   2   1       42.96       44.79     14.44 o 
 -10   3   1      133.18      162.11     19.00 o 
  -9   3   1      971.79      945.93     38.40 o 
  -8   3   1      188.29      216.43     18.55 o 
  -7   3   1       69.09       73.50     10.91 o 
  -6   3   1      711.29      700.66     96.67 o 
  -5   3   1     4874.72     4705.19    102.00 o 
  -4   3   1     8718.28     8612.97    170.43 o 
  -3   3   1     2384.85     2767.66     61.27 o 
  -2   3   1    20524.50    22054.37    409.88 o 
  -1   3   1     1021.17     1325.30     45.32 o 
   0   3   1     5085.27     5277.77    149.74 o 
   1   3   1     1255.79     1155.59     40.26 o 
   2   3   1        2.13       11.56      3.33 o 
   3   3   1    15588.17    16918.01    317.87 o 
   4   3   1    10643.29    11676.47    224.86 o 
   5   3   1      482.71      471.28     19.10 o 
   6   3   1        5.13        3.53      4.49 o 
   7   3   1     4602.89     4850.24    213.66 o 
   8   3   1       56.43       74.95     11.65 o 
   9   3   1      418.45      438.54     25.13 o 
  10   3   1      342.22      366.23     37.60 o 
  11   3   1      662.39      769.00     52.71 o 
 -10   4   1       11.91       21.00      8.46 o 
  -9   4   1      381.18      413.59     26.69 o 
  -8   4   1       26.87       18.11     13.68 o 
  -7   4   1       17.86       28.04      7.35 o 
  -6   4   1      169.58      161.10     14.28 o 
  -5   4   1     4560.06     4487.87     99.14 o 
  -4   4   1     1719.35     1603.22     80.79 o 
  -3   4   1     2169.28     2037.57     48.97 o 
  -2   4   1     2868.64     3035.80     94.77 o 
  -1   4   1     8713.36     9326.21    260.68 o 
   0   4   1    10451.45    10855.02    299.15 o 
   1   4   1      344.59      343.14     19.70 o 
   2   4   1     3078.31     3307.75     71.41 o 
   3   4   1      469.26      506.00     18.83 o 
   4   4   1    12666.80    13539.02    260.78 o 
   5   4   1     1720.74     1797.55     47.36 o 
   6   4   1      523.45      481.35     21.43 o 
   7   4   1       87.35       88.02     11.68 o 
   8   4   1      590.03      620.30     47.85 o 
   9   4   1       87.13       85.39     20.43 o 
  10   4   1       13.51       32.74     12.98 o 
 -10   5   1        3.62       -6.36      6.82 o 
  -9   5   1      192.39      181.74     19.70 o 
  -8   5   1      247.90      227.89     19.99 o 
  -7   5   1       38.36       24.68      7.78 o 
  -6   5   1        5.00        8.56      4.97 o 
  -5   5   1     1175.49     1121.86    127.21 o 
  -4   5   1     3306.69     3309.06     76.26 o 
  -3   5   1        8.85       20.70      7.39 o 
  -2   5   1      548.17      527.62     29.81 o 
  -1   5   1    12441.81    13030.12    361.31 o 
   0   5   1     1672.05     1738.72     63.56 o 
   1   5   1     2273.51     2135.09     73.14 o 
   2   5   1      908.77      992.98     44.62 o 
   3   5   1     5683.16     5767.14    119.95 o 
   4   5   1     5443.27     5793.80    121.95 o 
   5   5   1     2039.81     1936.54    129.21 o 
   6   5   1      664.02      689.70     27.59 o 
   7   5   1      232.77      227.87     18.87 o 
   8   5   1     2667.82     2607.11     72.04 o 
   9   5   1      440.68      440.30     41.06 o 
  10   5   1       20.86       27.22     14.31 o 
 -10   6   1        0.05        7.96     10.08 o 
  -9   6   1        0.46       -2.48      6.34 o 
  -8   6   1      825.11      922.59     93.37 o 
  -7   6   1       22.20       19.90      7.16 o 
  -6   6   1       84.72       86.38     12.01 o 
  -5   6   1      735.04      704.34     41.69 o 
  -4   6   1     1382.20     1298.15     55.70 o 
  -3   6   1      520.81      497.60     31.74 o 
  -2   6   1      119.34       90.31     15.91 o 
  -1   6   1     1432.52     1481.23     60.36 o 
   0   6   1     1874.49     1891.98     71.48 o 
   1   6   1     5256.48     5360.83    163.05 o 
   2   6   1       13.52       18.72      6.49 o 
   3   6   1     5686.81     5754.38    122.51 o 
   4   6   1      136.91      152.77     14.74 o 
   5   6   1      888.71      846.88     31.17 o 
   6   6   1       88.10       90.18     12.34 o 
   7   6   1      318.12      349.57     22.94 o 
   8   6   1       95.60       98.67     14.09 o 
   9   6   1      528.11      495.87     44.12 o 
  -9   7   1      434.74      446.17     30.00 o 
  -8   7   1      557.63      571.48     38.30 o 
  -7   7   1      499.86      435.29     24.23 o 
  -6   7   1      171.83      181.05     17.03 o 
  -5   7   1      633.55      534.07     37.47 o 
  -4   7   1     1644.62     1552.90     69.15 o 
  -3   7   1      177.52      167.71     21.63 o 
  -2   7   1      884.45      849.46     45.19 o 
  -1   7   1      490.46      468.85     32.01 o 
   0   7   1     4418.40     4250.29    138.03 o 
   1   7   1      224.62      206.71     22.69 o 
   2   7   1     1031.35     1013.66     34.35 o 
   3   7   1      610.55      577.25     35.24 o 
   4   7   1     1742.76     1698.95     49.70 o 
   5   7   1      279.95      296.07     20.07 o 
   6   7   1      734.28      647.05     29.13 o 
   7   7   1     1074.88     1070.44     72.11 o 
   8   7   1       25.42       22.26      9.49 o 
   9   7   1      386.46      361.17     38.60 o 
  -9   8   1       56.54       73.25     13.97 o 
  -8   8   1        1.62        2.26      8.19 o 
  -7   8   1     1346.42     1490.95     76.80 o 
  -6   8   1       35.10       30.75     12.31 o 
  -5   8   1      442.10      397.98     36.67 o 
  -4   8   1     1345.88     1272.13     62.82 o 
  -3   8   1     1210.21     1198.32     59.43 o 
  -2   8   1       37.89       57.50     15.84 o 
  -1   8   1      105.76      129.11     21.43 o 
   0   8   1     3931.86     3867.29    131.64 o 
   1   8   1     1400.17     1363.43     63.16 o 
   2   8   1      505.00      442.85     22.99 o 
   3   8   1        1.94        1.43      5.58 o 
   4   8   1      548.41      504.75     24.61 o 
   5   8   1      192.63      191.45     18.00 o 
   6   8   1      134.70      174.44     17.85 o 
   7   8   1      255.83      259.11     29.52 o 
   8   8   1      112.39      110.67     23.23 o 
  -8   9   1      475.65      438.51     47.32 o 
  -7   9   1       21.83       17.10     13.98 o 
  -6   9   1       39.85       41.59     15.31 o 
  -5   9   1      489.59      507.32     39.93 o 
  -4   9   1       31.73       11.91     10.52 o 
  -3   9   1     2245.75     2119.39     90.04 o 
  -2   9   1      150.42      141.22     24.09 o 
  -1   9   1      511.57      458.07     35.74 o 
   0   9   1      628.24      553.64     38.47 o 
   1   9   1     3260.89     3218.01    119.79 o 
   2   9   1       82.50       90.79     13.25 o 
   3   9   1        1.23        6.85      6.72 o 
   4   9   1     1267.67     1170.46     42.23 o 
   5   9   1     1566.64     1583.10     52.44 o 
   6   9   1      113.63      127.43     16.71 o 
   7   9   1      138.04      188.05     24.36 o 
  -7  10   1       75.34       56.90     19.83 o 
  -6  10   1      145.41      137.43     26.62 o 
  -5  10   1        6.83       14.97     12.11 o 
  -4  10   1      468.17      430.72     41.00 o 
  -3  10   1      273.31      261.35     32.41 o 
  -2  10   1      801.91      822.97     52.44 o 
  -1  10   1      494.44      456.34     39.53 o 
   0  10   1      166.65      178.22     28.22 o 
   1  10   1      421.40      478.97     41.59 o 
   2  10   1      209.65      182.20     19.18 o 
   3  10   1        1.98        9.88      7.51 o 
   4  10   1      118.93      124.11     16.37 o 
   5  10   1      669.59      685.28     33.67 o 
   6  10   1       65.52       68.56     13.69 o 
  -5  11   1       26.82       39.00     15.17 o 
  -4  11   1       72.81       78.80     20.83 o 
  -3  11   1      137.20      134.37     27.82 o 
  -2  11   1      330.05      293.49     35.60 o 
  -1  11   1      230.13      257.95     33.48 o 
   0  11   1      690.98      674.10     48.98 o 
   1  11   1        0.21       -8.72      9.98 o 
   2  11   1      331.16      358.87     26.94 o 
   3  11   1      715.64      696.50     34.89 o 
   4  11   1       21.40       18.69      8.95 o 
  -3  12   1      142.32      131.64     26.95 o 
  -2  12   1       31.71       80.33     22.03 o 
  -1  12   1       11.30        5.59     14.18 o 
   0  12   1       43.50       73.14     22.43 o 
   1  12   1       22.20       37.71     11.73 o 
   2  12   1      127.16      165.56     34.84 o 
  -2 -11   2       38.53       26.49     12.94 o 
  -1 -11   2      118.47      132.14     18.51 o 
   0 -11   2        3.99       -1.60     11.58 o 
   1 -11   2       20.67       27.02     14.57 o 
   2 -11   2       56.92       43.32     17.97 o 
   3 -11   2      452.69      540.66     48.52 o 
   4 -11   2        2.57        7.99     10.71 o 
   5 -11   2      105.44      118.33     25.16 o 
  -4 -10   2      323.15      344.87     40.13 o 
  -3 -10   2       30.30       33.76     10.51 o 
  -2 -10   2      138.41      156.63     18.39 o 
  -1 -10   2      338.18      351.83     25.67 o 
   0 -10   2      178.10      177.82     29.75 o 
   1 -10   2       41.57       29.35     14.77 o 
   2 -10   2       25.18       15.84     12.31 o 
   3 -10   2      392.04      419.74     40.46 o 
   4 -10   2       16.75       30.48     14.51 o 
   5 -10   2      246.70      199.72     30.28 o 
   6 -10   2        7.49        8.39     11.58 o 
   7 -10   2      245.83      289.90     37.53 o 
  -5  -9   2      101.85      101.97     15.73 o 
  -4  -9   2      423.84      437.23     26.36 o 
  -3  -9   2      381.47      376.38     25.14 o 
  -2  -9   2       69.86       64.75     13.44 o 
  -1  -9   2        0.00       12.86      7.04 o 
   0  -9   2      934.00      948.29     55.30 o 
   1  -9   2       70.41       58.70     17.17 o 
   2  -9   2        0.39       -1.13      7.92 o 
   3  -9   2      332.14      287.77     31.61 o 
   4  -9   2      140.81      145.75     23.83 o 
   5  -9   2       25.27       23.49     11.38 o 
   6  -9   2        4.12       24.02     12.64 o 
   7  -9   2       30.01       22.83     13.98 o 
   8  -9   2      108.72      129.31     27.09 o 
  -6  -8   2      241.79      274.37     23.12 o 
  -5  -8   2      350.35      335.71     23.84 o 
  -4  -8   2       88.52       68.81     12.01 o 
  -3  -8   2     1579.93     1519.06     48.97 o 
  -2  -8   2      209.93      179.05     16.82 o 
  -1  -8   2      803.33      805.99     32.89 o 
   0  -8   2     1353.95     1247.30     62.56 o 
   1  -8   2     1403.45     1433.71     68.08 o 
   2  -8   2      327.09      403.17     35.01 o 
   3  -8   2      394.50      392.19     31.55 o 
   4  -8   2     1216.27     1103.68     58.17 o 
   5  -8   2      270.00      287.83     31.15 o 
   6  -8   2       36.45       42.13     14.84 o 
   7  -8   2      111.30       81.53     19.63 o 
   8  -8   2       22.99       31.51     10.15 o 
   9  -8   2       13.50        0.52      9.22 o 
  -7  -7   2        6.18       13.24     10.02 o 
  -6  -7   2       46.54       69.78     12.47 o 
  -5  -7   2      660.36      717.37     31.40 o 
  -4  -7   2      188.10      187.63     16.84 o 
  -3  -7   2      338.87      307.03     21.43 o 
  -2  -7   2      820.92      851.98     32.68 o 
  -1  -7   2     2647.58     2656.14     68.54 o 
   0  -7   2      132.59      110.87     19.23 o 
   1  -7   2     4879.72     4722.80    154.93 o 
   2  -7   2      116.18      140.09     20.43 o 
   3  -7   2     1129.41     1076.93     53.51 o 
   4  -7   2      307.36      317.05     29.75 o 
   5  -7   2     1421.93     1374.95     64.16 o 
   6  -7   2       79.18       75.16     20.26 o 
   7  -7   2       17.22       29.73      9.19 o 
   8  -7   2      116.48      126.91     16.32 o 
   9  -7   2      158.78      129.91     19.40 o 
  -8  -6   2      310.58      385.46     40.26 o 
  -7  -6   2      381.73      410.52     26.89 o 
  -6  -6   2       33.01       38.68      9.89 o 
  -5  -6   2      169.24      207.34     25.36 o 
  -4  -6   2     1685.77     1702.67     49.75 o 
  -3  -6   2      295.69      299.03     19.00 o 
  -2  -6   2      299.41      271.23     16.68 o 
  -1  -6   2     2639.17     2537.76     63.51 o 
   0  -6   2     1437.28     1262.87     56.17 o 
   1  -6   2     5296.24     5633.02    175.10 o 
   2  -6   2     1206.14     1187.74     53.17 o 
   3  -6   2     2602.80     2634.76     95.10 o 
   4  -6   2      418.26      393.65     28.95 o 
   5  -6   2     5008.50     4770.49    107.33 o 
   6  -6   2       57.58       58.33     10.21 o 
   7  -6   2      330.86      291.13     21.07 o 
   8  -6   2      203.54      204.12     19.62 o 
   9  -6   2      346.74      385.18     27.08 o 
  10  -6   2        2.06      -11.05      7.52 o 
  -9  -5   2       17.30       51.71     19.23 o 
  -8  -5   2       10.28       35.10     16.44 o 
  -7  -5   2      675.81      673.35     50.38 o 
  -6  -5   2       49.77       76.26     11.98 o 
  -5  -5   2      271.01      236.84     17.56 o 
  -4  -5   2     2128.39     2181.33     57.51 o 
  -3  -5   2     2058.11     1987.19     98.99 o 
  -2  -5   2       49.96       49.34      8.03 o 
  -1  -5   2       15.47        1.74      4.29 o 
   0  -5   2     1464.47     1311.12     54.51 o 
   1  -5   2     1158.29     1195.13     51.18 o 
   2  -5   2      347.25      305.27     22.16 o 
   3  -5   2       84.98       66.28     13.11 o 
   4  -5   2     8927.94     9153.15    183.63 o 
   5  -5   2      657.00      587.27     23.91 o 
   6  -5   2      138.17      127.86     13.39 o 
   7  -5   2      701.94      623.52     39.53 o 
   8  -5   2      787.85      740.36     31.30 o 
   9  -5   2     1526.57     1513.83     84.45 o 
  10  -5   2       33.19       41.86     16.64 o 
  11  -5   2       29.24       24.96     13.71 o 
  -9  -4   2      129.14      161.28     19.20 o 
  -8  -4   2       87.30       78.97     13.21 o 
  -7  -4   2     1257.33     1306.28     44.75 o 
  -6  -4   2        0.41        3.63     11.88 o 
  -5  -4   2      386.81      430.86     21.30 o 
  -4  -4   2       23.32       50.25      9.02 o 
  -3  -4   2    10754.81    11106.54    217.60 o 
  -2  -4   2     3527.65     3964.19     85.74 o 
  -1  -4   2      921.20     1056.37     30.23 o 
   0  -4   2     1651.27     1800.54     65.02 o 
   1  -4   2     9462.55     9918.85    278.05 o 
   2  -4   2     1066.20     1050.38     43.99 o 
   3  -4   2     1885.12     1894.23     46.70 o 
   4  -4   2        4.32       17.62     10.45 o 
   5  -4   2     1311.11     1291.60     37.69 o 
   6  -4   2      923.32      893.77     30.55 o 
   7  -4   2       58.49       80.79     13.84 o 
   8  -4   2     1314.07     1334.93     43.72 o 
   9  -4   2      208.03      218.74     18.97 o 
  10  -4   2      217.96      255.42     33.28 o 
  11  -4   2       92.43       91.71     21.63 o 
  -9  -3   2      125.90      146.59     17.72 o 
  -8  -3   2      321.10      319.12     23.05 o 
  -7  -3   2      177.11      204.07     18.12 o 
  -6  -3   2     1674.89     1555.65     46.76 o 
  -5  -3   2      107.88      133.70     13.68 o 
  -4  -3   2     1332.17     1293.09     59.63 o 
  -3  -3   2    11197.44    11561.59    223.83 o 
  -2  -3   2      858.68     1024.83     28.65 o 
  -1  -3   2       63.43       63.08      6.66 o 
   0  -3   2     2692.20     3042.85     94.44 o 
   1  -3   2    10653.79    11095.07    304.54 o 
   2  -3   2      524.24      531.17     38.03 o 
   3  -3   2        2.77       -0.17      3.10 o 
   4  -3   2       62.44       59.87      5.85 o 
   5  -3   2     4601.44     4617.01     78.93 o 
   6  -3   2        5.92        5.34      3.36 o 
   7  -3   2      182.75      182.01     11.02 o 
   8  -3   2       65.70       73.86     11.02 o 
   9  -3   2      478.57      498.07     25.30 o 
  10  -3   2      453.38      453.41     41.53 o 
  11  -3   2       21.79       28.75     13.91 o 
 -10  -2   2       38.99       37.83     14.04 o 
  -9  -2   2      159.63      151.93     17.65 o 
  -8  -2   2      596.42      677.99     30.47 o 
  -7  -2   2      504.80      463.60     23.39 o 
  -6  -2   2     2005.23     2076.20     60.46 o 
  -5  -2   2     1318.05     1241.14     80.56 o 
  -4  -2   2      339.79      310.08     15.08 o 
  -3  -2   2     6344.00     7414.47    146.90 o 
  -2  -2   2    25250.40    27560.78    509.78 o 
  -1  -2   2      255.72      292.37     11.07 o 
   0  -2   2     7683.95     8214.08    226.21 o 
   1  -2   2    36227.00    40454.64   1065.42 o 
   2  -2   2     1788.06     2224.50     38.90 o 
   3  -2   2     3517.25     3718.24     61.97 o 
   4  -2   2      532.87      539.94     18.92 o 
   5  -2   2     6855.22     6626.06    107.76 o 
   6  -2   2        2.14        9.23      3.39 o 
   7  -2   2      757.42      742.59     21.43 o 
   8  -2   2      108.28      122.44     13.27 o 
   9  -2   2     1500.87     1495.16     47.79 o 
  10  -2   2      100.32      116.60     22.56 o 
  11  -2   2      249.62      263.81     33.61 o 
 -10  -1   2        8.03        9.99      7.58 o 
  -9  -1   2        1.07        9.13      6.84 o 
  -8  -1   2      242.40      253.42     19.39 o 
  -7  -1   2     4404.52     4403.09    102.26 o 
  -6  -1   2      208.24      238.34     16.64 o 
  -5  -1   2     1374.82     1285.16     38.03 o 
  -4  -1   2      482.13      596.58     38.53 o 
  -3  -1   2     5279.01     5565.47    112.57 o 
  -2  -1   2     9149.61     9254.24    176.66 o 
  -1  -1   2    11594.36    12500.56    233.21 o 
   0  -1   2     7307.82     7896.89    148.46 o 
   1  -1   2     2804.36     3276.18     52.33 o 
   2  -1   2    20118.61    21399.17    319.74 o 
   3  -1   2      704.03      815.24     17.36 o 
   4  -1   2     4138.26     4391.63     72.45 o 
   5  -1   2     8200.81     8218.67    130.63 o 
   6  -1   2     2266.93     2109.44     59.54 o 
   7  -1   2      448.92      458.04     15.73 o 
   8  -1   2       11.81        6.91      4.86 o 
   9  -1   2      978.55      952.14     57.93 o 
  10  -1   2      279.40      212.50     28.55 o 
  11  -1   2      112.95      126.78     24.49 o 
 -10   0   2      270.96      270.50     22.52 o 
  -9   0   2       40.83       33.93      8.86 o 
  -8   0   2      215.17      216.18     18.70 o 
  -7   0   2     4402.56     4568.64    104.48 o 
  -6   0   2      112.08      105.11     11.48 o 
  -5   0   2     2867.68     3227.22     74.72 o 
  -4   0   2      458.65      499.27     19.32 o 
  -3   0   2     9446.19     9722.20    187.99 o 
  -2   0   2      889.54      970.22     25.02 o 
  -1   0   2    34080.00    32836.48    802.40 o 
   0   0   2      271.48      324.45      9.53 o 
   1   0   2     5933.89     6081.39     92.60 o 
   2   0   2     3524.85     3594.95     70.30 o 
   3   0   2     2419.14     2331.19     40.01 o 
   4   0   2     1445.83     1351.57     43.06 o 
   5   0   2       27.58       24.16      4.09 o 
   6   0   2     8446.57     8565.73    137.40 o 
   7   0   2      365.25      332.91     34.25 o 
   8   0   2      113.98      126.26     12.50 o 
   9   0   2      865.68      837.95     47.78 o 
  10   0   2      566.30      564.95     40.80 o 
  11   0   2       20.63       22.89     10.78 o 
 -10   1   2      335.07      314.34     38.60 o 
  -9   1   2       66.10       68.78     11.93 o 
  -8   1   2      120.58      147.96     15.66 o 
  -7   1   2      187.52      168.00     15.42 o 
  -6   1   2      768.68      625.34     25.13 o 
  -5   1   2     1219.71     1225.56     51.68 o 
  -4   1   2     2276.67     2312.53     54.98 o 
  -3   1   2    10862.48    10505.99    201.92 o 
  -2   1   2     5224.86     5492.53    172.00 o 
  -1   1   2      612.98      568.26     11.26 o 
   0   1   2       55.99       62.56      7.32 o 
   1   1   2    17506.32    18175.00    491.35 o 
   2   1   2     5108.63     5785.89    110.66 o 
   3   1   2    11249.41    11659.49    218.80 o 
   4   1   2      506.68      589.11     14.97 o 
   5   1   2     7729.50     7770.90    150.32 o 
   6   1   2     4644.74     4774.49     81.72 o 
   7   1   2     3144.29     3114.74     58.40 o 
   8   1   2      411.23      415.42     37.40 o 
   9   1   2       63.13       74.74     16.90 o 
  10   1   2       85.27      101.69     20.90 o 
  11   1   2        3.95       25.89     11.18 o 
 -10   2   2      114.89      110.39     15.77 o 
  -9   2   2      627.93      629.14     30.36 o 
  -8   2   2      234.60      200.52     18.10 o 
  -7   2   2        9.26        6.12      5.72 o 
  -6   2   2     3868.78     3585.33    262.48 o 
  -5   2   2       24.14       77.58     41.10 o 
  -4   2   2      224.26      262.69     48.75 o 
  -3   2   2     1486.94     1508.56     54.67 o 
  -2   2   2     3655.74     3559.94     73.14 o 
  -1   2   2     4162.60     4429.87     67.00 o 
   0   2   2     4862.28     5884.45    160.92 o 
   1   2   2     5308.75     5789.57    110.77 o 
   2   2   2    12315.71    13192.17    245.91 o 
   3   2   2     3547.95     3628.62     73.31 o 
   4   2   2      681.76      683.45     20.33 o 
   5   2   2     4799.49     4813.07    103.02 o 
   6   2   2     1236.29     1175.73     42.36 o 
   7   2   2     4709.47     4648.48     82.29 o 
   8   2   2       29.64       39.27     11.51 o 
   9   2   2     1697.51     1756.95     78.46 o 
  10   2   2      346.52      356.78     36.87 o 
  11   2   2      675.04      759.02     51.24 o 
 -10   3   2        0.81       13.24      7.40 o 
  -9   3   2      569.83      586.54     30.04 o 
  -8   3   2       87.76       71.74     12.16 o 
  -7   3   2        5.58        7.44      5.25 o 
  -6   3   2      398.29      389.88     19.69 o 
  -5   3   2     5211.39     4990.03    108.22 o 
  -4   3   2      424.98      424.55     18.12 o 
  -3   3   2      598.23      622.70     20.78 o 
  -2   3   2     6792.92     6373.48    215.86 o 
  -1   3   2      927.32     1017.50     37.14 o 
   0   3   2     1235.18     1552.24     50.65 o 
   1   3   2      233.79      201.45     12.78 o 
   2   3   2     8585.60     8858.47    169.64 o 
   3   3   2      631.63      670.11     20.06 o 
   4   3   2     1078.20     1207.37     31.93 o 
   5   3   2      567.01      646.26     22.08 o 
   6   3   2     4354.49     4291.08     93.86 o 
   7   3   2     1385.54     1341.77     40.43 o 
   8   3   2      526.67      497.77     23.27 o 
   9   3   2        8.57       34.14     12.64 o 
  10   3   2       50.89       45.45     14.24 o 
  11   3   2      775.01      752.23     52.11 o 
 -10   4   2      110.88      147.83     18.91 o 
  -9   4   2      540.52      542.51     29.20 o 
  -8   4   2      106.64      103.33     14.18 o 
  -7   4   2      727.18      755.46     54.31 o 
  -6   4   2      259.91      271.31     22.93 o 
  -5   4   2     6828.50     6777.98    142.14 o 
  -4   4   2       44.97       43.16     11.81 o 
  -3   4   2     1029.52      950.88     28.51 o 
  -2   4   2      726.94      554.57     27.35 o 
  -1   4   2    13195.25    13355.22    363.10 o 
   0   4   2     2031.16     1952.21     65.69 o 
   1   4   2     3137.94     3348.65    101.36 o 
   2   4   2     4728.74     4533.57     99.09 o 
   3   4   2     1997.80     2180.10     50.85 o 
   4   4   2      662.94      674.05     22.75 o 
   5   4   2      410.66      423.18     18.36 o 
   6   4   2     1885.35     1947.85     64.95 o 
   7   4   2     1011.75     1010.70     34.17 o 
   8   4   2      435.66      366.89     26.62 o 
   9   4   2      351.43      343.74     35.74 o 
  10   4   2     1332.15     1246.37     68.55 o 
  11   4   2       52.41       52.58     17.64 o 
 -10   5   2      235.62      310.80     26.27 o 
  -9   5   2       64.72       57.58     11.48 o 
  -8   5   2      136.94      146.93     17.21 o 
  -7   5   2      749.14      702.81     31.11 o 
  -6   5   2     1541.33     1490.60     46.45 o 
  -5   5   2     1111.93     1040.49     34.59 o 
  -4   5   2      692.47      636.88     24.40 o 
  -3   5   2       46.88       18.24      6.79 o 
  -2   5   2     4111.12     4117.89     77.03 o 
  -1   5   2    19752.85    20819.20    564.15 o 
   0   5   2       99.88      110.47     14.04 o 
   1   5   2      833.68      899.77     39.13 o 
   2   5   2      802.54      898.10     27.73 o 
   3   5   2    12085.87    12419.85    240.41 o 
   4   5   2      295.09      265.37     16.67 o 
   5   5   2      124.41      132.98     12.04 o 
   6   5   2       76.65       82.80     10.74 o 
   7   5   2       10.98       10.19      5.88 o 
   8   5   2      358.37      350.13     34.07 o 
   9   5   2      414.88      444.69     41.13 o 
  10   5   2      261.11      276.92     35.74 o 
  -9   6   2      302.55      331.96     26.07 o 
  -8   6   2        7.04       14.46      7.52 o 
  -7   6   2       27.28       31.33      9.25 o 
  -6   6   2     1611.38     1475.33     46.86 o 
  -5   6   2      305.31      336.71     19.03 o 
  -4   6   2       29.80       22.43      8.98 o 
  -3   6   2      647.71      587.85     32.68 o 
  -2   6   2     4732.64     4474.88     84.74 o 
  -1   6   2      525.73      524.36     31.55 o 
   0   6   2     4040.66     4223.93    133.57 o 
   1   6   2      202.04      150.27     17.17 o 
   2   6   2     6220.42     6617.23    137.29 o 
   3   6   2     9279.67     9737.47    194.49 o 
   4   6   2      692.94      652.14     38.57 o 
   5   6   2     1470.06     1456.62     74.80 o 
   6   6   2        0.91        6.73      5.65 o 
   7   6   2     4476.15     4598.65    277.35 o 
   8   6   2      261.94      219.29     28.28 o 
   9   6   2        0.12       13.64     10.98 o 
  10   6   2      165.37      178.42     30.28 o 
  -9   7   2      432.23      473.17     31.17 o 
  -8   7   2       76.77       82.41     13.88 o 
  -7   7   2        6.20       19.40      7.93 o 
  -6   7   2       99.75      119.54     14.51 o 
  -5   7   2      811.25      765.67     43.92 o 
  -3   7   2        1.69        3.73      7.79 o 
  -1   7   2     1751.23     1715.16     69.81 o 
   0   7   2     3255.71     3392.05    115.20 o 
   1   7   2     1175.99     1078.26     49.38 o 
   2   7   2     1573.69     1487.43    112.94 o 
   3   7   2        5.51       14.51      5.81 o 
   4   7   2      937.40      945.73     62.89 o 
   5   7   2      634.70      618.02     26.67 o 
   6   7   2       85.55      106.08     13.24 o 
   7   7   2     2241.78     2190.81    106.15 o 
   8   7   2      626.66      619.46     43.92 o 
   9   7   2       80.15       77.53     20.70 o 
  -8   8   2       96.00      124.55     17.72 o 
  -7   8   2       47.60       67.88     17.57 o 
  -6   8   2      427.39      351.39     33.81 o 
  -5   8   2     1659.09     1541.79     74.27 o 
  -4   8   2        0.07       -3.93      6.79 o 
  -3   8   2        9.17       -1.80      7.92 o 
  -2   8   2        2.05        6.06      8.39 o 
  -1   8   2     1619.73     1630.44     70.94 o 
   0   8   2      188.69      218.22     25.49 o 
   1   8   2     1126.78     1168.90     55.44 o 
   2   8   2      759.53      853.11     33.04 o 
   3   8   2     3213.88     3129.78     78.47 o 
   4   8   2        7.21        9.14      5.92 o 
   5   8   2     1009.64      955.88     36.20 o 
   6   8   2     1055.07     1015.35     38.60 o 
   7   8   2        0.22        4.10      6.09 o 
   8   8   2      577.41      559.36     42.99 o 
  -8   9   2      127.09      169.64     32.54 o 
  -7   9   2       12.36       -0.20     11.31 o 
  -6   9   2       10.33        4.79     10.52 o 
  -5   9   2      302.11      355.12     37.93 o 
  -4   9   2      553.76      494.61     38.80 o 
  -3   9   2      101.35       77.27     19.17 o 
  -2   9   2       41.94       70.74     18.37 o 
  -1   9   2     1602.90     1607.34     73.61 o 
   0   9   2       13.66        6.66      9.78 o 
   1   9   2       59.65       83.46     18.90 o 
   2   9   2        1.16        2.83      6.89 o 
   3   9   2       10.16       31.94     19.03 o 
   4   9   2      197.47      178.01     17.60 o 
   5   9   2      678.09      655.98     38.30 o 
   6   9   2      273.60      236.48     20.87 o 
   7   9   2      447.58      411.15     39.33 o 
  -7  10   2      110.31      148.14     28.48 o 
  -6  10   2       13.00       21.03     13.91 o 
  -5  10   2        6.15       13.64     11.18 o 
  -4  10   2      750.82      776.72     51.11 o 
  -3  10   2       15.71       20.90     14.11 o 
  -2  10   2      144.48      157.33     26.42 o 
  -1  10   2      538.17      574.14     42.79 o 
   0  10   2      777.19      767.33     48.72 o 
   1  10   2       60.13       68.21     18.43 o 
   2  10   2      180.78      191.44     19.55 o 
   3  10   2      979.17      946.45     38.87 o 
   4  10   2      241.61      245.97     21.50 o 
   5  10   2       61.98       86.91     14.64 o 
   6  10   2       53.73       61.88     12.68 o 
  -5  11   2       68.40       93.04     22.43 o 
  -4  11   2      140.87      112.40     24.09 o 
  -3  11   2      557.86      554.30     47.92 o 
  -2  11   2        4.42        4.92     11.98 o 
  -1  11   2        0.17       -0.93     10.18 o 
   0  11   2      488.45      587.05     44.99 o 
   1  11   2       60.90       83.79     22.03 o 
   2  11   2       44.95       59.96     12.75 o 
   3  11   2      884.51      850.81     38.56 o 
   4  11   2      533.35      568.60     31.05 o 
   5  11   2        4.68        5.02      8.61 o 
  -3  12   2      215.57      241.11     36.40 o 
  -2  12   2      200.89      216.29     33.28 o 
  -1  12   2      412.55      451.48     44.32 o 
   0  12   2        2.25        8.05     14.91 o 
   1  12   2      281.51      334.29     28.25 o 
   2  12   2       52.89       57.37     13.40 o 
   3  12   2       22.27       28.18     11.04 o 
   0 -11   3      252.32      262.90     25.03 o 
   1 -11   3      187.52      166.64     30.01 o 
   2 -11   3       66.32       57.37     18.97 o 
   3 -11   3      387.16      397.71     43.39 o 
   4 -11   3       90.94       79.00     21.96 o 
  -3 -10   3      122.24      135.56     28.42 o 
  -2 -10   3      237.06      309.60     38.87 o 
  -1 -10   3        0.17       10.59     11.51 o 
   0 -10   3        7.39       -2.53     10.58 o 
   1 -10   3      431.86      448.69     42.73 o 
   2 -10   3      505.42      538.07     42.99 o 
   3 -10   3       83.04       92.44     22.23 o 
   4 -10   3      356.93      311.59     36.47 o 
   5 -10   3       55.86       62.76     18.30 o 
   6 -10   3       49.16       58.17     17.64 o 
  -4  -9   3      141.19      140.96     26.95 o 
  -3  -9   3       12.04       26.55     15.77 o 
  -2  -9   3      315.02      307.40     23.01 o 
  -1  -9   3      803.62      806.20     34.70 o 
   0  -9   3       60.59       39.27     15.37 o 
   1  -9   3       24.40       52.78     16.24 o 
   2  -9   3     1269.80     1212.50     65.15 o 
   3  -9   3        2.42        3.19      9.78 o 
   4  -9   3      131.87      139.16     23.63 o 
   5  -9   3      534.98      491.28     38.80 o 
   6  -9   3      351.28      372.35     37.87 o 
   7  -9   3       28.03       24.42     12.71 o 
   8  -9   3      182.73      275.39     35.60 o 
  -6  -8   3       57.62       73.01     21.83 o 
  -5  -8   3      268.58      288.43     35.74 o 
  -4  -8   3       64.28       63.22     18.63 o 
  -3  -8   3        5.78        6.91     11.21 o 
  -2  -8   3       56.56       62.40     11.91 o 
  -1  -8   3     1599.01     1558.08     49.28 o 
   0  -8   3      211.22      221.75     28.28 o 
   1  -8   3       42.45       35.60     12.98 o 
   2  -8   3       79.27       61.76     16.90 o 
   3  -8   3      770.98      726.87     45.12 o 
   4  -8   3        0.22       -1.53      6.85 o 
   5  -8   3        2.83        6.72      9.45 o 
   6  -8   3      989.78      943.03     54.11 o 
   7  -8   3       67.27       90.04     19.43 o 
   8  -8   3       60.28       76.18     16.11 o 
   9  -8   3       67.42       85.36     26.39 o 
  -7  -7   3      243.49      256.22     35.34 o 
  -6  -7   3      333.93      371.02     39.60 o 
  -5  -7   3      453.11      479.10     41.99 o 
  -4  -7   3      199.55      193.26     17.87 o 
  -3  -7   3       99.88      102.88     13.14 o 
  -2  -7   3      714.35      663.29     28.04 o 
  -1  -7   3     1045.55      955.33     73.61 o 
   0  -7   3     1379.98     1262.34     60.89 o 
   1  -7   3      381.13      386.13     31.21 o 
   2  -7   3      250.68      259.68     27.62 o 
   3  -7   3     2609.57     2386.66     91.57 o 
   4  -7   3       53.23      108.01     19.23 o 
   5  -7   3       30.13       63.76     15.31 o 
   6  -7   3       20.00       19.63     11.98 o 
   7  -7   3      479.23      477.63     25.47 o 
   8  -7   3        1.92       -3.83      5.59 o 
   9  -7   3        1.82        3.39      7.63 o 
  -7  -6   3      155.48      162.19     28.35 o 
  -6  -6   3      474.25      589.44     44.66 o 
  -5  -6   3       20.52       22.83      8.04 o 
  -4  -6   3      928.55      852.08     32.50 o 
  -3  -6   3      262.31      273.93     18.60 o 
  -2  -6   3     1563.55     1459.93     58.23 o 
  -1  -6   3      169.81      153.93     16.34 o 
   0  -6   3     2132.97     2087.51     81.66 o 
   1  -6   3       16.11       14.57      8.39 o 
   2  -6   3      255.31      229.34     24.16 o 
   3  -6   3      393.47      308.53     26.82 o 
   4  -6   3     1930.23     1955.21     77.40 o 
   5  -6   3      420.42      441.56     21.50 o 
   6  -6   3       53.68       76.89     12.11 o 
   7  -6   3     1259.45     1199.83     72.87 o 
   8  -6   3      101.89      116.48     23.53 o 
   9  -6   3       12.56        9.25     10.71 o 
  10  -6   3       19.71        3.39     10.78 o 
  -8  -5   3      198.32      244.04     34.47 o 
  -7  -5   3      421.10      441.90     40.40 o 
  -6  -5   3       19.43       46.87     10.01 o 
  -5  -5   3     2640.30     2754.67     71.78 o 
  -4  -5   3        1.87        2.31      5.65 o 
  -3  -5   3      768.75      710.95     26.85 o 
  -2  -5   3     1981.05     2056.74     53.15 o 
  -1  -5   3      636.73      606.72     31.18 o 
   0  -5   3     4843.56     5102.81    159.06 o 
   1  -5   3     2649.84     2936.77    100.29 o 
   2  -5   3     1632.93     1502.66     60.69 o 
   3  -5   3      130.09      125.72     16.84 o 
   4  -5   3     2910.03     2781.99     66.57 o 
   5  -5   3      339.66      305.80     44.39 o 
   6  -5   3      261.93      212.79     16.26 o 
   7  -5   3      454.41      351.91     44.62 o 
   8  -5   3     1078.81     1069.24     39.53 o 
   9  -5   3      125.27      123.93     16.02 o 
  10  -5   3       21.23       22.29     13.18 o 
  11  -5   3      187.71      127.65     26.95 o 
  -9  -4   3      177.52      260.15     36.87 o 
  -8  -4   3      427.13      482.10     44.32 o 
  -7  -4   3       52.64       62.27     11.57 o 
  -6  -4   3       35.59       60.78     15.54 o 
  -5  -4   3     2719.19     2818.69    104.85 o 
  -4  -4   3     3850.53     3845.85    137.39 o 
  -3  -4   3     1601.55     1326.84     72.97 o 
  -2  -4   3      357.39      426.28     18.27 o 
  -1  -4   3     6728.73     6638.10    134.28 o 
   0  -4   3      101.39      111.21     15.31 o 
   1  -4   3     4910.83     5137.48    154.66 o 
   2  -4   3     2479.49     2475.04     83.65 o 
   3  -4   3     3615.12     3628.64     79.06 o 
   4  -4   3     4129.65     4154.97     66.41 o 
   5  -4   3     2562.00     2630.04     63.38 o 
   6  -4   3        0.65       -0.54      3.73 o 
   7  -4   3      205.94      171.32     15.12 o 
   8  -4   3     3268.02     3079.73     77.44 o 
   9  -4   3       41.02       46.92     14.31 o 
  10  -4   3       78.99       94.30     22.23 o 
  11  -4   3        7.48        9.65     12.05 o 
  -9  -3   3        4.86        0.07     11.91 o 
  -8  -3   3      361.28      422.33     25.57 o 
  -7  -3   3       24.73       33.78      9.45 o 
  -6  -3   3      469.22      492.19     23.75 o 
  -5  -3   3        1.89        9.46      5.79 o 
  -4  -3   3     9001.87     8511.95    712.76 o 
  -3  -3   3      173.02      159.86     11.70 o 
  -2  -3   3        5.57       15.03      7.15 o 
  -1  -3   3     3273.30     3370.91     71.79 o 
   0  -3   3    14505.70    15101.52    411.62 o 
   1  -3   3     3759.29     3763.47    114.67 o 
   2  -3   3       12.85       18.30      6.19 o 
   3  -3   3     5035.21     4977.42     82.72 o 
   4  -3   3     1338.32     1233.14     27.40 o 
   5  -3   3     4708.53     4811.28     82.56 o 
   6  -3   3      637.32      621.17     23.76 o 
   7  -3   3      929.78      849.21     23.87 o 
   8  -3   3      241.59      229.80     21.43 o 
   9  -3   3     2069.66     1999.93     87.38 o 
  10  -3   3       19.62       39.13     14.51 o 
  11  -3   3        7.94        9.85     13.11 o 
  -9  -2   3      101.80      103.15     14.96 o 
  -8  -2   3      246.97      335.32     23.15 o 
  -7  -2   3      824.48      759.82     44.82 o 
  -6  -2   3      304.36      335.54     20.66 o 
  -5  -2   3      333.66      318.40     20.43 o 
  -4  -2   3      806.51      733.98     31.05 o 
  -3  -2   3      751.01      683.89     46.32 o 
  -2  -2   3       43.09       52.41      7.72 o 
  -1  -2   3        2.59       11.84      6.22 o 
   0  -2   3    15721.92    15923.83    429.25 o 
   1  -2   3      263.34      246.75     10.80 o 
   2  -2   3       91.72       82.43      4.20 o 
   3  -2   3     4426.89     4698.67     76.95 o 
   4  -2   3     6149.08     5952.77     96.85 o 
   5  -2   3     1517.35     1533.66     31.94 o 
   6  -2   3      572.53      563.23     17.23 o 
   7  -2   3     1972.14     1958.67     41.40 o 
   8  -2   3     1424.38     1343.69     41.51 o 
   9  -2   3      834.95      915.01     53.24 o 
  10  -2   3      219.97      209.90     29.75 o 
  11  -2   3      214.24      211.03     30.35 o 
 -10  -1   3        6.39        9.72     13.64 o 
  -9  -1   3       78.47      117.90     15.76 o 
  -8  -1   3      172.35      156.21     16.58 o 
  -7  -1   3     1598.79     1570.02     48.59 o 
  -6  -1   3      196.44      200.84     36.20 o 
  -5  -1   3      671.82      689.26     41.29 o 
  -4  -1   3      568.28      694.12     24.46 o 
  -3  -1   3     4940.23     5155.88    106.10 o 
  -2  -1   3      365.68      451.01     17.90 o 
  -1  -1   3     1557.19     1566.43     34.65 o 
   0  -1   3     4318.91     4573.59     71.97 o 
   1  -1   3      914.08      796.10     13.44 o 
   3  -1   3     1948.58     2082.19     37.08 o 
   4  -1   3    18278.93    19358.69    292.83 o 
   5  -1   3      107.24      139.95      7.56 o 
   6  -1   3       35.19       41.43      5.39 o 
   7  -1   3     1143.60     1256.15     66.62 o 
   8  -1   3     2708.61     2779.77     54.90 o 
   9  -1   3      121.86      134.23     22.36 o 
  10  -1   3      323.71      300.88     33.01 o 
  11  -1   3      146.02      173.43     28.48 o 
 -10   0   3       96.35       98.86     20.03 o 
  -9   0   3      175.02      188.80     22.89 o 
  -8   0   3     1758.62     1812.50     70.91 o 
  -7   0   3     1270.02     1309.34     42.59 o 
  -6   0   3      165.40      149.99     13.88 o 
  -5   0   3      310.74      336.12     16.96 o 
  -4   0   3      264.99      210.65     24.96 o 
  -3   0   3     9879.82    10059.15    195.29 o 
  -2   0   3      495.79      499.94     16.21 o 
  -1   0   3        2.45        5.91      1.53 o 
   0   0   3      896.16      955.93     18.31 o 
   1   0   3    16355.09    17068.69    255.35 o 
   2   0   3     4777.30     5327.50     83.11 o 
   3   0   3      746.00      714.10     15.42 o 
   4   0   3     2801.95     2874.53     49.44 o 
   5   0   3     5459.16     5452.18     89.59 o 
   6   0   3      192.23      204.30     13.11 o 
   7   0   3      251.15      277.88     12.25 o 
   8   0   3     2870.22     2889.27     56.30 o 
   9   0   3       16.31        3.26      7.12 o 
  10   0   3        4.58       12.25      9.45 o 
  11   0   3        0.97       11.71     11.31 o 
 -10   1   3        0.21        1.57      6.07 o 
  -9   1   3       31.88       44.37      9.81 o 
  -8   1   3     1529.20     1622.95     51.66 o 
  -7   1   3      148.42      146.08     15.02 o 
  -6   1   3     1262.87     1257.61     77.17 o 
  -5   1   3      909.38      895.43     30.18 o 
  -4   1   3    11884.72    12161.94    236.03 o 
  -3   1   3     3708.78     3856.52     81.74 o 
  -2   1   3      423.17      364.34      9.12 o 
  -1   1   3     2204.74     2185.92     36.40 o 
   0   1   3     1602.80     1482.42     43.99 o 
   1   1   3    31336.68    31287.57    464.41 o 
   2   1   3     3959.46     4283.27     83.40 o 
   3   1   3       50.54       64.27      3.08 o 
   4   1   3      454.51      428.80     11.52 o 
   5   1   3    16884.08    17154.55    261.82 o 
   6   1   3       43.18       59.07      7.61 o 
   7   1   3        0.15        7.61      3.70 o 
   8   1   3     1031.39     1097.88     35.46 o 
   9   1   3     1446.87     1473.31     68.75 o 
  10   1   3      227.66      211.57     28.82 o 
  11   1   3       61.92       92.24     20.43 o 
 -10   2   3      144.10      174.60     24.42 o 
  -9   2   3        5.33        6.33      6.84 o 
  -8   2   3       85.85      106.06     19.37 o 
  -7   2   3     1277.56     1303.03     43.18 o 
  -6   2   3      635.10      615.55     26.13 o 
  -5   2   3      231.39      229.18     15.41 o 
  -4   2   3     9433.10     9310.83    184.54 o 
  -3   2   3      694.73      608.77     20.39 o 
  -2   2   3     4900.25     4928.31     78.31 o 
  -1   2   3      953.01     1200.07     22.33 o 
   0   2   3    15025.35    15477.47    412.15 o 
   1   2   3    11581.44    13120.52    244.04 o 
   2   2   3    15101.55    16008.33    296.86 o 
   3   2   3     2295.77     2549.68     52.49 o 
   4   2   3     5784.05     5836.12    114.76 o 
   5   2   3     4699.89     4706.10     96.73 o 
   6   2   3     3043.92     2803.22     52.28 o 
   7   2   3      228.13      206.20     13.99 o 
   8   2   3      206.60      224.37     16.63 o 
   9   2   3     1415.19     1404.76     67.95 o 
  10   2   3       15.21       14.51     10.32 o 
  11   2   3       50.02       32.54     13.71 o 
 -10   3   3      107.77      109.16     36.44 o 
  -9   3   3       60.46      105.89     15.22 o 
  -8   3   3      105.02      109.90     18.83 o 
  -7   3   3     1438.24     1373.06     60.89 o 
  -6   3   3     1030.08      943.31     33.68 o 
  -5   3   3        6.57        9.64      4.73 o 
  -4   3   3        8.39        0.66      3.72 o 
  -3   3   3    16332.07    16534.30    313.86 o 
  -2   3   3     1309.21     1418.26     79.93 o 
  -1   3   3       26.42       24.20      3.71 o 
   0   3   3     8376.59     8584.76    234.33 o 
   1   3   3     5945.75     6604.40    182.42 o 
   2   3   3    12031.95    13207.40    248.03 o 
   3   3   3     4098.55     4345.32     87.59 o 
   4   3   3    12956.73    14021.41    265.13 o 
   5   3   3      120.89      152.89     10.12 o 
   6   3   3     5443.82     5411.67    112.95 o 
   7   3   3      473.18      505.38     21.08 o 
   8   3   3      611.17      603.31     26.18 o 
   9   3   3     2356.55     2374.81     97.83 o 
  10   3   3      826.66      776.85     50.78 o 
  11   3   3        6.11       13.44     10.58 o 
 -10   4   3      117.76      134.30     23.36 o 
  -9   4   3        9.05       11.10      7.49 o 
  -8   4   3      126.97      157.17     17.75 o 
  -7   4   3      938.96      938.06     36.77 o 
  -6   4   3      438.13      383.55     20.39 o 
  -5   4   3       80.07      108.35     18.47 o 
  -4   4   3      914.86      916.58     30.08 o 
  -3   4   3     3296.29     2876.12     65.83 o 
  -2   4   3      641.23      566.35     28.75 o 
  -1   4   3     1637.32     1590.31     55.64 o 
   0   4   3     1393.82     1524.95     52.24 o 
   1   4   3    26297.90    29518.36    783.64 o 
   2   4   3      281.22      299.04     12.66 o 
   3   4   3      875.77      889.40     25.48 o 
   4   4   3     3176.96     3068.73     73.91 o 
   5   4   3     4170.58     4475.70     95.21 o 
   6   4   3      972.60     1009.69     73.21 o 
   7   4   3       24.34       23.11      6.33 o 
   8   4   3      264.52      279.78     29.95 o 
   9   4   3       11.40       13.44     10.78 o 
  10   4   3     1483.83     1317.85     70.94 o 
  11   4   3       37.49       37.00     14.71 o 
  -9   5   3        1.24        8.54      7.63 o 
  -8   5   3      756.54      745.26     34.45 o 
  -7   5   3        9.30       18.42     10.78 o 
  -6   5   3      979.74      934.30     35.12 o 
  -5   5   3       71.34       82.87     10.74 o 
  -4   5   3      891.72      777.12     59.13 o 
  -3   5   3     1356.42     1218.55     51.18 o 
  -2   5   3     5821.16     5532.68    102.62 o 
  -1   5   3     2026.23     1979.76     68.41 o 
   0   5   3     1314.84     1242.11     49.78 o 
   1   5   3     4943.17     5153.92    152.40 o 
   2   5   3     8018.06     8866.49    247.84 o 
   3   5   3     2199.41     2334.67     55.40 o 
   4   5   3       51.04       74.00     12.08 o 
   5   5   3     7259.33     7441.00    260.78 o 
   6   5   3      183.65      173.26     23.79 o 
   7   5   3     1485.74     1484.96     98.43 o 
   8   5   3      278.66      277.98     30.48 o 
   9   5   3      389.83      439.50     40.20 o 
  10   5   3       25.99       36.07     15.71 o 
  -9   6   3      557.37      575.11     31.90 o 
  -8   6   3        6.54       -3.29      6.01 o 
  -7   6   3      419.82      419.25     26.15 o 
  -6   6   3     1025.26      937.47     35.71 o 
  -5   6   3        0.67       11.69      6.39 o 
  -4   6   3       10.15        4.99      6.06 o 
  -3   6   3        9.10        4.66      5.99 o 
  -2   6   3     3540.90     3496.81     68.49 o 
  -1   6   3      599.86      583.59     33.28 o 
   0   6   3       28.09       18.57      8.85 o 
   1   6   3      226.12      235.39     20.63 o 
   2   6   3     4252.81     4193.60    184.55 o 
   3   6   3      310.49      252.55     21.93 o 
   4   6   3      387.26      392.34     18.75 o 
   5   6   3      803.13      790.77     28.36 o 
   6   6   3      270.67      230.89     16.57 o 
   7   6   3      391.84      483.16     35.47 o 
   8   6   3      104.22      108.01     20.70 o 
   9   6   3      629.58      606.55     44.59 o 
  10   6   3      139.85      140.49     26.62 o 
  -9   7   3       61.16       73.92     14.37 o 
  -8   7   3       49.53       41.73     14.71 o 
  -7   7   3      605.27      581.83     29.69 o 
  -6   7   3       16.89       21.19      6.81 o 
  -5   7   3     1652.64     1759.01     76.20 o 
  -4   7   3      140.58      156.99     21.56 o 
  -3   7   3      527.86      423.93     28.62 o 
  -2   7   3     1745.48     1631.17     69.08 o 
  -1   7   3     2446.12     2350.05     87.38 o 
   0   7   3     1092.13     1024.55     48.78 o 
   1   7   3       31.09       29.62     10.78 o 
   2   7   3     4730.19     4551.34    367.13 o 
   3   7   3      768.40      793.43     29.16 o 
   4   7   3       86.07       80.37     20.80 o 
   5   7   3      299.61      297.25     19.04 o 
   6   7   3     2327.26     2218.14    104.72 o 
   7   7   3      281.26      284.64     30.81 o 
   8   7   3       60.23       56.97     15.84 o 
   9   7   3      248.06      223.68     31.48 o 
  -8   8   3        0.55       -5.34      7.15 o 
  -7   8   3       37.08       32.81     13.98 o 
  -6   8   3      631.16      717.22     46.99 o 
  -5   8   3      769.40      731.73     44.79 o 
  -3   8   3     2067.77     2095.70     87.38 o 
  -2   8   3      217.09      190.54     24.42 o 
  -1   8   3     2352.26     2268.60     88.31 o 
   0   8   3      546.38      489.42     33.74 o 
   1   8   3      668.98      649.74     38.40 o 
   2   8   3      463.41      489.62     23.83 o 
   3   8   3     1693.17     1670.20     93.87 o 
   4   8   3        1.89        7.76      6.92 o 
   5   8   3       18.52       20.44      7.20 o 
   6   8   3     1449.81     1399.60     46.15 o 
   7   8   3      544.98      489.55     38.20 o 
   8   8   3        1.56       -3.26      8.78 o 
   9   8   3       16.89       28.68     13.84 o 
  -7   9   3        1.06       25.02     13.31 o 
  -6   9   3      444.30      478.50     46.19 o 
  -5   9   3        4.94       -6.66      9.45 o 
  -4   9   3      117.75       87.05     20.96 o 
  -3   9   3      371.00      335.22     33.74 o 
  -2   9   3     3066.05     2955.34    112.67 o 
  -1   9   3      539.79      543.72     39.00 o 
   0   9   3      264.60      222.61     27.69 o 
   1   9   3     2217.83     2304.53     90.98 o 
   2   9   3      343.78      327.69     22.68 o 
   3   9   3     1452.13     1421.83     62.69 o 
   4   9   3      405.95      418.59     24.39 o 
   5   9   3      144.89      150.81     16.53 o 
   6   9   3        0.17       -0.58      7.02 o 
   7   9   3      684.84      660.99     46.65 o 
   8   9   3       84.84      106.95     21.76 o 
  -6  10   3       24.24       15.24     13.31 o 
  -5  10   3      192.25      180.82     30.35 o 
  -4  10   3        2.50        4.26     10.52 o 
  -3  10   3        2.74        3.19     11.31 o 
  -2  10   3     1075.72     1072.01     60.36 o 
  -1  10   3       93.93       91.97     20.90 o 
   0  10   3        6.26        1.60      9.78 o 
   1  10   3      110.68      113.27     21.83 o 
   2  10   3     1357.94     1410.35     58.07 o 
   3  10   3      824.03      831.53     36.21 o 
   4  10   3      475.86      458.84     33.74 o 
   5  10   3      606.93      594.93     30.48 o 
   6  10   3      347.03      265.87     33.21 o 
   7  10   3      253.41      223.28     31.21 o 
  -5  11   3      118.31      146.75     28.75 o 
  -4  11   3       57.57       42.13     19.03 o 
  -3  11   3        8.61       22.63     14.38 o 
  -2  11   3       82.43      105.48     23.76 o 
  -1  11   3      628.76      591.91     44.86 o 
   0  11   3        4.09       12.58     12.71 o 
   1  11   3       35.52       43.72     17.90 o 
   2  11   3      360.18      412.35     64.89 o 
   3  11   3       78.96       86.89     14.57 o 
   4  11   3       15.99       32.80     10.41 o 
   5  11   3       47.58       49.15     11.69 o 
  -3  12   3       10.11        8.65     13.64 o 
  -2  12   3       23.96       29.08     15.71 o 
  -1  12   3      336.61      352.99     39.86 o 
   0  12   3       26.99       25.36     14.91 o 
   1  12   3      165.23      158.99     30.01 o 
   2  12   3      154.22      155.04     19.91 o 
   3  12   3      472.30      507.05     33.05 o 
  -2 -10   4      233.07      200.72     34.47 o 
  -1 -10   4       65.73       66.42     20.30 o 
   0 -10   4      322.09      331.36     38.80 o 
   1 -10   4       25.77       26.69     15.84 o 
   2 -10   4      309.40      331.16     38.07 o 
   3 -10   4       49.52       61.49     19.50 o 
   4 -10   4       62.51       84.52     21.43 o 
   5 -10   4        1.47        2.13      8.98 o 
   6 -10   4       95.48      119.66     24.82 o 
  -4  -9   4      155.95      181.55     31.81 o 
  -3  -9   4      165.23      252.63     35.34 o 
  -2  -9   4       38.97       36.67     16.84 o 
  -1  -9   4      410.97      384.00     39.53 o 
   0  -9   4      256.65      247.44     32.34 o 
   1  -9   4      445.32      510.31     41.39 o 
   2  -9   4      598.23      695.46     47.98 o 
   3  -9   4      126.67      139.82     24.96 o 
   4  -9   4      353.76      362.30     37.80 o 
   5  -9   4        9.06       13.84     11.71 o 
   6  -9   4      300.64      306.80     34.61 o 
   7  -9   4       66.65       73.34     18.90 o 
  -5  -8   4       40.90       37.34     17.24 o 
  -4  -8   4        5.36       20.43     14.31 o 
  -3  -8   4      599.42      550.44     43.52 o 
  -2  -8   4     1232.74     1029.41     59.90 o 
  -1  -8   4       23.53       42.85     11.41 o 
   0  -8   4      376.15      343.67     34.87 o 
   1  -8   4     1036.71      984.16     55.64 o 
   2  -8   4        6.61       20.50     11.45 o 
   3  -8   4      435.67      476.77     37.27 o 
   4  -8   4      199.24      209.24     27.55 o 
   5  -8   4      401.78      382.14     34.87 o 
   6  -8   4      391.22      383.53     36.00 o 
   7  -8   4       24.32       54.31     15.91 o 
   8  -8   4      110.79       78.13     19.43 o 
  -6  -7   4      455.79      612.60     49.31 o 
  -5  -7   4       29.94       52.78     17.24 o 
  -4  -7   4        7.87        7.39     11.98 o 
  -3  -7   4      188.93      192.33     27.82 o 
  -2  -7   4     2391.84     2290.03     63.00 o 
  -1  -7   4      309.23      285.47     23.23 o 
   0  -7   4      152.60      138.56     22.56 o 
   1  -7   4      820.19      783.44     45.99 o 
   2  -7   4     3497.28     3673.76    129.38 o 
   3  -7   4      309.03      320.64     30.95 o 
   4  -7   4      247.27      240.45     26.62 o 
   5  -7   4     2280.03     2133.76     85.98 o 
   6  -7   4        8.71       34.01     13.64 o 
   7  -7   4      760.71      788.71     33.25 o 
   8  -7   4       55.73       60.46     11.74 o 
   9  -7   4      114.80      132.57     24.76 o 
  -7  -6   4      326.72      371.09     41.93 o 
  -6  -6   4       49.00       69.35     19.70 o 
  -5  -6   4      330.38      303.01     34.67 o 
  -4  -6   4      250.43      239.45     30.61 o 
  -3  -6   4     1245.82     1084.05     87.32 o 
  -2  -6   4     1669.41     1687.90     48.74 o 
  -1  -6   4      970.86      914.16     48.38 o 
   0  -6   4       46.34       56.04     14.64 o 
   1  -6   4       69.68       57.17     14.38 o 
   2  -6   4     3444.13     3455.00    119.46 o 
   3  -6   4      577.98      626.91     38.20 o 
   4  -6   4      227.45      195.66     22.69 o 
   5  -6   4       18.03       25.69      9.98 o 
   6  -6   4     4218.38     4032.74     95.11 o 
   7  -6   4      258.29      262.15     19.57 o 
   8  -6   4      116.06      116.19     14.89 o 
   9  -6   4      259.27      260.75     32.81 o 
  10  -6   4       96.62      131.37     26.09 o 
  -7  -5   4       33.22       50.91     18.10 o 
  -6  -5   4       57.02       93.97     22.36 o 
  -5  -5   4     1779.59     1750.30     80.66 o 
  -4  -5   4      153.66      123.51     13.62 o 
  -3  -5   4      930.83      974.06     42.13 o 
  -2  -5   4       42.15       53.37      9.05 o 
  -1  -5   4     1954.25     2009.67     51.90 o 
   0  -5   4      847.01      740.65     39.80 o 
   1  -5   4      836.16      769.07     40.26 o 
   2  -5   4     1943.56     1908.09     73.47 o 
   3  -5   4     3982.15     4116.65    132.70 o 
   4  -5   4        0.01        5.00      4.24 o 
   5  -5   4       11.08        9.68      5.24 o 
   6  -5   4     1362.28     1260.60     39.67 o 
   7  -5   4      426.06      454.17     22.71 o 
   8  -5   4      359.62      405.01     23.47 o 
   9  -5   4        0.06        1.80      9.98 o 
  10  -5   4     1016.98     1012.71     62.09 o 
  11  -5   4        6.53       12.91     13.71 o 
  -8  -4   4       80.67       56.64     20.43 o 
  -7  -4   4        6.60       24.16     14.11 o 
  -6  -4   4      973.23      866.76     52.38 o 
  -5  -4   4        3.59        7.32      9.18 o 
  -4  -4   4     1410.46     1369.25     41.79 o 
  -3  -4   4       89.07      106.80     11.35 o 
  -2  -4   4     1013.90      957.06     71.68 o 
  -1  -4   4     2523.25     2578.44     60.40 o 
   0  -4   4        6.51       10.25      6.79 o 
   1  -4   4     2133.72     2068.21     75.07 o 
   2  -4   4      183.00      182.42     18.37 o 
   3  -4   4     1591.17     1631.37     61.83 o 
   4  -4   4      584.91      568.11     15.00 o 
   5  -4   4      656.26      608.38     23.17 o 
   6  -4   4      139.16      122.76      9.95 o 
   7  -4   4     1036.89     1025.86     28.54 o 
   8  -4   4       17.21       16.45      5.23 o 
   9  -4   4       13.94       14.31     10.78 o 
  10  -4   4      952.86      978.57     59.30 o 
  11  -4   4      142.14      180.15     30.35 o 
  -8  -3   4       66.64       63.76     20.43 o 
  -7  -3   4      304.34      306.07     35.34 o 
  -6  -3   4     1474.48     1427.85     68.48 o 
  -5  -3   4      526.17      445.41     22.21 o 
  -4  -3   4     2200.15     2144.49     67.55 o 
  -3  -3   4      484.29      532.51     45.42 o 
  -2  -3   4     6620.54     7133.29    165.21 o 
  -1  -3   4      488.10      461.78     37.57 o 
   0  -3   4     5321.00     5639.94    167.11 o 
   1  -3   4       99.68      108.61     13.78 o 
   2  -3   4     3917.58     4010.11    122.12 o 
   3  -3   4    10477.51    10939.53    141.72 o 
   4  -3   4      268.65      260.01     11.03 o 
   5  -3   4       26.59       22.89      4.65 o 
   6  -3   4       39.71       31.34      5.70 o 
   7  -3   4      479.11      508.69     18.22 o 
   8  -3   4      395.74      360.76     20.67 o 
   9  -3   4       69.30      102.29     20.63 o 
  10  -3   4        5.11       10.71     10.32 o 
  11  -3   4      339.10      381.60     41.46 o 
  -9  -2   4      416.33      542.72     48.18 o 
  -8  -2   4       97.52       88.38     21.70 o 
  -7  -2   4      219.99      239.12     30.88 o 
  -6  -2   4      591.52      613.36     27.16 o 
  -5  -2   4     1941.57     2015.91     54.73 o 
  -4  -2   4       38.42       65.99      9.34 o 
  -3  -2   4      666.92      657.63     22.82 o 
  -2  -2   4     4259.58     4235.60     88.40 o 
  -1  -2   4     6228.55     6420.18    126.04 o 
   0  -2   4     7563.22     7892.09    151.79 o 
   1  -2   4       25.34       41.40     20.26 o 
   2  -2   4    10365.65    10411.05    134.15 o 
   3  -2   4      274.24      259.35      9.46 o 
   4  -2   4     8567.39     8839.15    139.88 o 
   5  -2   4       78.22       74.92      6.71 o 
   6  -2   4     1507.40     1371.69     31.36 o 
   7  -2   4     1287.83     1329.31     31.56 o 
   8  -2   4     1751.89     1645.72     91.18 o 
   9  -2   4       45.38       56.17     15.51 o 
  10  -2   4       14.31       14.57     10.71 o 
  11  -2   4      500.88      399.97     40.06 o 
  -9  -1   4      319.82      374.68     39.46 o 
  -8  -1   4      822.51      755.16     48.98 o 
  -7  -1   4      139.08      194.41     16.95 o 
  -6  -1   4       84.65       84.39     12.07 o 
  -5  -1   4     3401.38     3504.22     82.14 o 
  -4  -1   4      876.49      882.80     28.95 o 
  -3  -1   4      349.12      388.57     35.64 o 
  -2  -1   4     4206.99     4447.12     91.42 o 
  -1  -1   4    17660.83    18353.84    341.84 o 
   0  -1   4        2.02        5.63      1.52 o 
   1  -1   4     1261.17     1309.67     24.94 o 
   2  -1   4     2621.83     2522.37     43.16 o 
   3  -1   4     8107.71     8453.83    131.67 o 
   4  -1   4    10236.85    10967.78    170.06 o 
   5  -1   4       55.10       61.04      5.86 o 
   6  -1   4     6592.95     6728.48    110.76 o 
   7  -1   4      158.68      152.55     20.56 o 
   8  -1   4     1666.18     1576.36     46.23 o 
   9  -1   4       10.12       23.03     10.45 o 
  10  -1   4      124.20      140.36     24.56 o 
  11  -1   4       29.66       50.85     16.64 o 
  12  -1   4      723.87      709.24     52.64 o 
  -9   0   4      103.65       72.01     20.63 o 
  -8   0   4      593.11      547.75     27.52 o 
  -7   0   4        1.59       10.02      5.45 o 
  -6   0   4     1503.21     1581.31     47.22 o 
  -5   0   4      640.59      693.85     29.68 o 
  -4   0   4     2432.61     2169.93     53.88 o 
  -3   0   4      252.71      216.73     11.95 o 
  -2   0   4     2165.41     2087.95     66.75 o 
  -1   0   4    14495.31    15834.11    238.45 o 
   0   0   4     8891.62     9078.17    134.13 o 
   1   0   4      537.82      535.10     11.53 o 
   2   0   4      147.10      181.27      7.60 o 
   3   0   4    10961.39    10920.09    167.23 o 
   4   0   4       82.85       73.99      4.90 o 
   5   0   4     1673.68     1674.37     32.96 o 
   6   0   4     5146.57     5445.55     91.24 o 
   7   0   4     7510.36     7608.82    124.88 o 
   8   0   4     2683.87     2746.19     68.06 o 
   9   0   4      156.69      128.04     21.70 o 
  10   0   4     1363.40     1424.39     69.95 o 
  11   0   4        1.20       -2.66      8.65 o 
  12   0   4      818.36      801.94     53.97 o 
  -9   1   4      201.11      203.01     19.68 o 
  -8   1   4      278.75      279.16     21.13 o 
  -7   1   4      135.45      141.45     15.12 o 
  -6   1   4      328.86      373.75     21.09 o 
  -5   1   4      816.42      672.97     26.04 o 
  -4   1   4     7305.49     7342.56    151.50 o 
  -3   1   4      251.55      226.78     17.47 o 
  -2   1   4     6496.36     6768.25    106.25 o 
  -1   1   4      475.00      470.47     16.46 o 
   0   1   4    12204.50    12217.83    177.64 o 
   1   1   4        7.71        9.67      1.82 o 
   2   1   4     2043.95     2081.22     35.38 o 
   3   1   4      143.05       91.43      7.37 o 
   4   1   4    12047.92    11968.20    274.52 o 
   5   1   4      153.47      137.98     27.34 o 
   6   1   4      263.21      326.71     11.50 o 
   7   1   4     3724.15     3752.30     85.25 o 
   8   1   4        6.05       10.02      6.05 o 
   9   1   4       67.83       82.86     18.63 o 
  10   1   4      378.97      341.07     34.87 o 
  11   1   4     1630.22     1592.70     77.60 o 
  12   1   4      217.63      228.07     32.41 o 
  -9   2   4      282.43      320.68     24.47 o 
  -8   2   4        0.38       -0.34      5.81 o 
  -7   2   4      312.91      317.13     21.44 o 
  -6   2   4      194.22      222.19     17.27 o 
  -5   2   4     2800.14     2606.31     65.11 o 
  -4   2   4     3290.03     3200.37     73.48 o 
  -3   2   4      949.46      861.95     26.34 o 
  -2   2   4      297.83      273.10      8.30 o 
  -1   2   4     3908.73     3945.65     62.15 o 
   0   2   4    17003.49    17249.71    319.00 o 
   1   2   4     1995.34     2284.88     39.02 o 
   2   2   4     1724.77     1798.96     32.25 o 
   3   2   4      327.13      324.85     13.31 o 
   4   2   4    22889.32    24456.38    368.08 o 
   5   2   4     1329.53     1466.96     29.64 o 
   6   2   4       15.35       19.97      3.75 o 
   7   2   4      245.53      246.08     16.47 o 
   8   2   4     6892.33     6673.10    141.04 o 
   9   2   4      692.80      680.09     44.59 o 
  10   2   4      245.92      220.35     29.15 o 
  11   2   4      828.44      796.55     52.18 o 
  -9   3   4      356.52      355.12     25.80 o 
  -8   3   4      417.85      444.85     26.01 o 
  -7   3   4      436.57      435.47     24.03 o 
  -6   3   4      186.24      180.55     15.78 o 
  -5   3   4     1856.19     1905.92    101.89 o 
  -4   3   4      737.44      686.29     26.75 o 
  -3   3   4     8104.81     8208.75    128.94 o 
  -2   3   4      256.97      300.50     13.24 o 
  -1   3   4     9459.18     9992.79    178.20 o 
   0   3   4     2229.27     2089.71     65.82 o 
   1   3   4      779.15      691.00     26.15 o 
   2   3   4       48.60       57.67     12.64 o 
   3   3   4     3133.55     3197.39     65.95 o 
   4   3   4     4245.69     4072.32     82.87 o 
   5   3   4        4.35       17.29      3.81 o 
   6   3   4       59.95       75.02      7.65 o 
   7   3   4      559.34      482.90     22.44 o 
   8   3   4     2958.03     2907.07    162.62 o 
   9   3   4      977.93      913.08     62.59 o 
  10   3   4      236.12      213.56     31.08 o 
  11   3   4       23.75       33.34     14.91 o 
  -9   4   4        4.82        8.54     11.71 o 
  -8   4   4     1769.53     1893.77     60.13 o 
  -7   4   4       65.19       61.78     11.06 o 
  -6   4   4       98.07      103.68     13.11 o 
  -5   4   4      752.83      756.13     29.21 o 
  -4   4   4     5070.42     4971.39    107.96 o 
  -3   4   4     2133.57     2120.59    128.08 o 
  -2   4   4     4000.59     3901.96    121.19 o 
  -1   4   4      190.46      137.56     13.71 o 
   0   4   4     4717.85     4993.86    144.35 o 
   1   4   4     8673.74     9120.10    250.23 o 
   2   4   4     3201.04     3793.67     79.40 o 
   3   4   4    12957.25    14577.69    376.31 o 
   4   4   4     4355.51     4642.58     95.39 o 
   5   4   4     2492.91     2575.55     58.85 o 
   6   4   4     1023.80     1101.89     41.66 o 
   7   4   4      346.67      294.69     27.49 o 
   8   4   4     3558.76     3688.20    129.77 o 
   9   4   4      986.51      921.30     50.65 o 
  10   4   4        2.54       16.50     10.85 o 
  11   4   4        0.61       11.78     11.45 o 
  -9   5   4       82.95       91.98     15.63 o 
  -8   5   4      595.55      633.58     31.89 o 
  -7   5   4      389.08      362.56     24.19 o 
  -6   5   4      183.95      205.45     17.97 o 
  -5   5   4       57.31       54.34      9.52 o 
  -4   5   4     4366.92     4393.51    108.98 o 
  -3   5   4      798.11      799.21     40.33 o 
  -2   5   4      698.88      687.36     20.48 o 
  -1   5   4      215.24      197.99     17.30 o 
   0   5   4    11867.55    11883.44    326.77 o 
   1   5   4      205.21      185.61     16.50 o 
   2   5   4     1178.18     1000.36     29.31 o 
   3   5   4       40.67       27.38      5.45 o 
   4   5   4     1623.35     1548.74     40.49 o 
   5   5   4     4910.95     5216.02    150.90 o 
   6   5   4      596.01      611.35     23.38 o 
   7   5   4     2925.41     2882.73    105.08 o 
   8   5   4      270.81      225.34     27.69 o 
   9   5   4     1274.42     1099.82     61.16 o 
  10   5   4      141.97      124.58     24.02 o 
  11   5   4       37.16       36.20     16.04 o 
  -9   6   4      123.47      153.45     19.50 o 
  -8   6   4        1.48       -0.99      6.66 o 
  -7   6   4     1082.52     1048.97    117.26 o 
  -6   6   4        2.97       13.07      6.05 o 
  -5   6   4      909.87      915.56     34.20 o 
  -4   6   4     1578.50     1436.51     62.96 o 
  -3   6   4      824.89      781.98     40.73 o 
  -2   6   4       55.54       58.04      8.22 o 
  -1   6   4       36.87       43.79     10.12 o 
   0   6   4    11585.26    12095.07    339.61 o 
   1   6   4     8231.87     9330.34    265.47 o 
   2   6   4     1555.54     1589.56     47.42 o 
   3   6   4        0.48        5.79      4.49 o 
   4   6   4     8782.11     8544.22    362.14 o 
   5   6   4       99.04      104.65     11.08 o 
   6   6   4     5241.24     5383.49    237.85 o 
   7   6   4     1373.62     1346.46     64.09 o 
   8   6   4      713.36      698.45     45.19 o 
   9   6   4      351.04      385.26     38.40 o 
  10   6   4      333.40      362.84     40.86 o 
  -8   7   4      222.03      216.39     22.20 o 
  -7   7   4      195.19      180.23     22.86 o 
  -6   7   4      207.75      235.35     29.02 o 
  -5   7   4      124.64      114.14     20.63 o 
  -4   7   4      396.00      339.81     27.55 o 
  -3   7   4     1161.37     1077.20     51.31 o 
  -2   7   4       33.19       49.65     11.18 o 
  -1   7   4     1531.90     1472.78     63.36 o 
   0   7   4     1296.10     1262.21     56.10 o 
   1   7   4     1205.50     1134.16     51.38 o 
   2   7   4        2.25        0.83      4.52 o 
   3   7   4      205.20      203.64     15.18 o 
   4   7   4     2732.78     2662.66     66.45 o 
   5   7   4     3157.63     3075.87     75.12 o 
   6   7   4     1562.55     1485.39     45.43 o 
   7   7   4      329.77      308.40     31.68 o 
   8   7   4     1757.00     1783.50     82.06 o 
   9   7   4        6.64       35.60     14.04 o 
  10   7   4      308.94      363.24     41.26 o 
  -8   8   4       60.33       88.98     21.76 o 
  -7   8   4        8.82       13.04     12.18 o 
  -6   8   4      686.76      803.41     51.38 o 
  -5   8   4       12.24       18.37      9.85 o 
  -4   8   4      588.22      550.84     36.80 o 
  -2   8   4      722.31      704.78     43.66 o 
  -1   8   4      893.20      924.93     48.92 o 
   0   8   4      236.55      241.45     25.76 o 
   1   8   4     1929.43     1954.54     77.67 o 
   2   8   4      284.06      255.72     18.37 o 
   3   8   4      412.59      343.70     20.34 o 
   4   8   4      894.34      839.31     96.47 o 
   5   8   4     3790.50     3708.60     89.72 o 
   6   8   4       14.77       29.95     11.65 o 
   7   8   4        6.94       16.24     10.98 o 
   8   8   4      469.70      461.73     41.93 o 
   9   8   4      545.87      478.37     44.39 o 
  -7   9   4       36.19       47.52     17.10 o 
  -6   9   4      172.73      156.13     27.09 o 
  -4   9   4      338.17      337.95     36.67 o 
  -3   9   4       42.59       34.87     15.37 o 
  -2   9   4     1453.96     1429.59     68.88 o 
  -1   9   4      173.37      156.40     24.22 o 
   0   9   4      561.90      516.84     37.67 o 
   1   9   4      710.67      774.39     46.05 o 
   2   9   4     1103.36     1065.78     39.27 o 
   3   9   4      132.13      128.68     19.60 o 
   4   9   4       76.78       64.11     11.27 o 
   5   9   4     1057.65     1093.69     40.17 o 
   6   9   4      527.61      494.54     38.47 o 
   7   9   4        0.06       -0.93      8.52 o 
   8   9   4       78.32       78.46     19.83 o 
  -6  10   4        1.23       -1.13     11.11 o 
  -5  10   4       57.61       40.86     17.77 o 
  -4  10   4      572.52      578.73     46.05 o 
  -3  10   4      825.32      745.51     50.58 o 
  -2  10   4      377.08      345.47     35.87 o 
  -1  10   4       20.85       18.83     12.18 o 
   0  10   4      449.45      481.90     38.07 o 
   1  10   4      189.57      200.52     26.89 o 
   2  10   4     2709.60     2921.19     89.58 o 
   3  10   4      349.76      347.22     27.79 o 
   4  10   4      369.13      374.46     25.34 o 
   5  10   4      176.17      165.88     24.42 o 
   6  10   4      522.06      502.19     43.59 o 
   7  10   4       53.89       42.06     17.44 o 
  -5  11   4        4.49       -4.06     12.31 o 
  -4  11   4       80.08       94.97     25.09 o 
  -3  11   4      527.48      479.30     44.99 o 
  -2  11   4       14.61       30.81     13.98 o 
  -1  11   4      427.30      413.15     40.20 o 
   0  11   4      210.72      219.95     30.68 o 
   1  11   4      895.21      810.86     51.84 o 
   2  11   4      991.98     1060.25     43.69 o 
   3  11   4      727.57      726.03     35.34 o 
   4  11   4      241.08      291.42     52.21 o 
   5  11   4       65.62       65.42     18.57 o 
   6  11   4      529.17      490.95     45.99 o 
  -3  12   4       22.28       20.96     16.70 o 
  -2  12   4      345.30      369.23     41.99 o 
  -1  12   4       19.43       31.08     17.24 o 
   0  12   4      271.42      237.99     32.94 o 
   1  12   4      597.29      593.57     46.72 o 
   2  12   4      389.02      416.22     30.71 o 
   3  12   4      257.23      256.34     25.03 o 
   4  12   4      214.55      223.83     23.29 o 
   0 -10   5      269.83      281.11     37.20 o 
   1 -10   5      324.86      315.52     38.67 o 
   2 -10   5       95.02       67.02     21.30 o 
   3 -10   5        7.62       21.43     12.11 o 
   4 -10   5      446.94      419.34     42.66 o 
   5 -10   5       66.25       96.63     22.56 o 
  -2  -9   5      117.86      119.99     27.15 o 
  -1  -9   5      300.27      291.56     36.40 o 
   0  -9   5       65.02       63.69     19.17 o 
   1  -9   5      229.22      222.08     31.48 o 
   2  -9   5        7.99        8.98     12.05 o 
   3  -9   5      552.40      589.38     44.72 o 
   4  -9   5      177.67      209.57     30.75 o 
   5  -9   5      356.53      417.28     40.46 o 
   6  -9   5       20.95       17.84     13.71 o 
   7  -9   5       43.93       44.59     16.97 o 
  -4  -8   5      235.76      248.97     35.80 o 
  -3  -8   5       12.51       22.09     14.97 o 
  -2  -8   5      306.84      320.38     37.07 o 
  -1  -8   5      207.19      200.72     29.62 o 
   0  -8   5      466.09      414.28     38.40 o 
   1  -8   5        0.70        1.13      9.38 o 
   2  -8   5      206.86      238.05     29.95 o 
   3  -8   5      135.29      147.01     24.42 o 
   4  -8   5      100.69      112.87     22.49 o 
   5  -8   5      917.47      963.59     55.64 o 
   6  -8   5       39.06       57.70     16.31 o 
   7  -8   5      121.24      120.06     22.23 o 
   8  -8   5        4.87       18.10     12.91 o 
  -5  -7   5       48.38       71.21     20.90 o 
  -4  -7   5      348.56      415.68     41.59 o 
  -3  -7   5      382.42      337.75     37.07 o 
  -2  -7   5      167.31      174.16     26.95 o 
  -1  -7   5       23.97       34.01     12.78 o 
   0  -7   5      314.34      324.57     32.88 o 
   1  -7   5      166.85      185.21     26.15 o 
   2  -7   5      320.59      331.69     32.21 o 
   3  -7   5       15.45       18.04     10.32 o 
   4  -7   5      325.68      363.24     33.48 o 
   5  -7   5       26.82       14.31     10.52 o 
   6  -7   5      665.44      735.19     44.59 o 
   7  -7   5      481.15      441.22     24.21 o 
   8  -7   5       80.92      118.72     15.65 o 
   9  -7   5      130.01      137.83     25.22 o 
  -6  -6   5      186.95      199.12     32.74 o 
  -5  -6   5       15.97        8.45     12.58 o 
  -4  -6   5      303.83      308.53     35.07 o 
  -3  -6   5     1851.34     1773.99     80.93 o 
  -2  -6   5        9.36       15.31      9.72 o 
  -1  -6   5       74.00       71.81     16.97 o 
   0  -6   5     1751.18     1690.83     48.26 o 
   1  -6   5      917.16      930.12     49.85 o 
   2  -6   5     1093.17     1085.78     53.84 o 
   3  -6   5      184.30      197.66     23.76 o 
   4  -6   5      402.72      377.28     29.48 o 
   5  -6   5       71.30      121.12     19.03 o 
   6  -6   5     1189.49     1202.51     39.71 o 
   7  -6   5        5.84       17.24      6.92 o 
   8  -6   5      121.64      125.81     15.27 o 
   9  -6   5       74.65       63.16     17.70 o 
  10  -6   5       36.92       52.04     18.24 o 
  -7  -5   5        3.82       -6.66     10.18 o 
  -6  -5   5      554.65      615.27     46.99 o 
  -5  -5   5      290.94      276.72     33.21 o 
  -4  -5   5      101.18       75.74     18.97 o 
  -3  -5   5      964.88     1024.89     55.24 o 
  -2  -5   5      511.15      472.58     33.94 o 
  -1  -5   5      143.64      146.16     12.57 o 
   0  -5   5       84.28       76.96      9.89 o 
   1  -5   5     5880.62     5846.58    181.48 o 
   2  -5   5       68.81       70.74     14.77 o 
   3  -5   5      118.26      159.26     20.16 o 
   4  -5   5     1580.88     1594.96     65.82 o 
   5  -5   5     4138.96     3773.56    350.43 o 
   6  -5   5      682.76      587.45     33.61 o 
   7  -5   5      560.51      570.81     56.97 o 
   8  -5   5      146.41      129.84     21.96 o 
   9  -5   5      229.68      257.89     31.48 o 
  10  -5   5      427.59      408.16     40.80 o 
  -7  -4   5       65.73       96.43     24.09 o 
  -6  -4   5      719.99      723.94     49.51 o 
  -5  -4   5      698.08      617.86     43.79 o 
  -4  -4   5      609.38      602.75     41.13 o 
  -3  -4   5      218.71      173.77     23.83 o 
  -2  -4   5     3427.57     3311.58    115.60 o 
  -1  -4   5      381.22      378.44     16.85 o 
   0  -4   5      410.37      381.10     16.56 o 
   1  -4   5     4216.26     3907.42    125.78 o 
   2  -4   5     2345.84     2434.57     85.78 o 
   3  -4   5       23.27       15.17      7.12 o 
   4  -4   5      552.74      575.94     19.48 o 
   5  -4   5     3024.47     2749.76     94.23 o 
   6  -4   5        2.48        6.23      3.63 o 
   7  -4   5      509.79      499.88     18.90 o 
   8  -4   5      315.32      338.09     21.50 o 
   9  -4   5     1080.73     1191.13     62.29 o 
  10  -4   5       92.38      124.98     24.02 o 
  11  -4   5       33.56       36.20     15.77 o 
  -8  -3   5       27.09       50.78     19.03 o 
  -7  -3   5      576.41      591.77     46.32 o 
  -6  -3   5       46.91       72.07     19.50 o 
  -5  -3   5       10.04        0.40      8.19 o 
  -4  -3   5      522.99      517.90     36.00 o 
  -3  -3   5     1984.36     1769.06     73.67 o 
  -2  -3   5     1672.28     1749.92     82.22 o 
  -1  -3   5      627.48      593.17     20.08 o 
   0  -3   5     1176.05     1167.94     30.81 o 
   1  -3   5      511.04      510.45     28.28 o 
   2  -3   5    14477.88    15480.00    424.00 o 
   3  -3   5     1903.17     2102.35     33.74 o 
   4  -3   5     1071.94     1080.02     25.68 o 
   5  -3   5     3536.82     3584.42     65.25 o 
   6  -3   5     1807.30     1717.15     37.97 o 
   7  -3   5      136.64      149.29     13.20 o 
   8  -3   5      108.67      136.16     14.26 o 
   9  -3   5     1238.78     1166.51     61.96 o 
  10  -3   5      140.96      158.26     27.15 o 
  11  -3   5      160.06      165.85     28.88 o 
  -8  -2   5       97.29       84.85     22.09 o 
  -7  -2   5     1038.32     1122.32     63.56 o 
  -6  -2   5        5.54        8.52     10.52 o 
  -5  -2   5       21.50       32.14     13.04 o 
  -4  -2   5       44.78       50.11     14.31 o 
  -3  -2   5     3861.32     3876.43     85.24 o 
  -2  -2   5      763.67      837.10     25.13 o 
  -1  -2   5      955.52      876.69     24.04 o 
   0  -2   5       24.95       29.46      4.21 o 
   1  -2   5     9355.25     9557.78    185.48 o 
   2  -2   5     6522.56     6923.89     92.30 o 
   3  -2   5     1486.55     1503.77     35.77 o 
   4  -2   5        3.65        4.80      2.63 o 
   5  -2   5      354.74      291.58     11.91 o 
   6  -2   5     5557.94     5714.15     97.33 o 
   7  -2   5      206.33      177.20     11.14 o 
   8  -2   5      669.97      703.73     38.93 o 
   9  -2   5      115.60      134.17     14.97 o 
  10  -2   5      589.41      629.11     44.59 o 
  11  -2   5       16.89       33.01     14.77 o 
  -8  -1   5        5.51       13.11     12.45 o 
  -7  -1   5      140.25      157.26     26.62 o 
  -6  -1   5      911.95      896.64     52.71 o 
  -5  -1   5       89.65       95.87     16.17 o 
  -4  -1   5       58.82       66.59      9.19 o 
  -3  -1   5     3703.37     3868.17    182.35 o 
  -2  -1   5        9.16        6.46      3.44 o 
  -1  -1   5     2476.51     2494.02     53.45 o 
   0  -1   5     1142.98     1193.46     31.54 o 
   1  -1   5    10439.05    11434.60    168.99 o 
   2  -1   5        2.15        4.71      2.78 o 
   3  -1   5     5441.77     5486.29     88.50 o 
   4  -1   5      460.31      480.12     14.10 o 
   5  -1   5     6485.15     6529.92    106.68 o 
   6  -1   5     3740.98     3950.02     70.23 o 
   7  -1   5      988.14      927.94     45.15 o 
   8  -1   5       61.29       80.46     11.55 o 
   9  -1   5      641.16      547.09     25.39 o 
  10  -1   5     1133.74     1216.22     64.42 o 
  11  -1   5       71.37       52.24     16.70 o 
  12  -1   5        6.72       15.51     12.84 o 
  -9   0   5      390.31      310.13     37.27 o 
  -8   0   5        3.00       13.91     13.11 o 
  -7   0   5      171.40      170.64     26.49 o 
  -6   0   5     2759.18     2789.25     71.91 o 
  -5   0   5      119.97      116.77     17.37 o 
  -4   0   5       22.73       17.76      5.77 o 
  -3   0   5       54.69       49.23     18.87 o 
  -2   0   5     6801.38     6838.38    135.54 o 
  -1   0   5     2099.78     2186.00     38.15 o 
   0   0   5     1465.28     1583.31     37.85 o 
   1   0   5     7668.15     8355.48    125.31 o 
   2   0   5      424.42      432.59     10.86 o 
   3   0   5     6523.65     6844.00    107.84 o 
   4   0   5      109.32      109.31      5.58 o 
   5   0   5     1719.65     1648.17     32.61 o 
   6   0   5      401.95      424.66     13.65 o 
   7   0   5     2613.36     2155.09    137.79 o 
   8   0   5      361.65      376.03     42.89 o 
   9   0   5     1424.57     1359.77    116.96 o 
  10   0   5      133.96      158.39     25.36 o 
  11   0   5      795.68      802.67     52.38 o 
  12   0   5       30.53       16.04     13.04 o 
  -9   1   5      170.55      163.32     28.22 o 
  -8   1   5       29.06       34.61     15.51 o 
  -7   1   5      772.19      777.13     31.98 o 
  -6   1   5      650.08      713.64     49.88 o 
  -5   1   5     4708.83     4497.66    100.93 o 
  -4   1   5      911.07      918.56     54.41 o 
  -3   1   5     1764.78     1841.91     46.10 o 
  -2   1   5    14751.79    15258.18    232.01 o 
  -1   1   5     4515.10     4594.06     73.94 o 
   0   1   5     5015.91     5257.43     81.89 o 
   1   1   5     1029.74      980.38     19.30 o 
   2   1   5    12208.87    12481.67    189.76 o 
   3   1   5       50.65       47.34      4.73 o 
   4   1   5     2647.92     2684.65     60.51 o 
   5   1   5     1775.44     1784.10     45.88 o 
   6   1   5     2252.54     2208.24     55.69 o 
   7   1   5     1524.88     1479.67     44.26 o 
   8   1   5      434.39      389.14     20.68 o 
   9   1   5      209.73      248.77     18.38 o 
  10   1   5       11.92        7.25      9.78 o 
  11   1   5      279.36      250.90     31.61 o 
  12   1   5       46.47       55.24     18.24 o 
  -9   2   5       11.43       19.57     14.44 o 
  -8   2   5       30.49       45.39     16.11 o 
  -7   2   5      601.72      614.02     48.25 o 
  -6   2   5      289.90      237.46     17.72 o 
  -5   2   5     1833.09     1697.02     48.06 o 
  -4   2   5      319.74      288.80     15.81 o 
  -3   2   5     2016.61     2074.24     37.95 o 
  -2   2   5      381.45      329.76     12.91 o 
  -1   2   5    21700.98    22400.66    321.53 o 
   0   2   5     2548.05     2611.40     44.33 o 
   1   2   5       14.11       16.35      7.16 o 
   2   2   5    19696.02    20745.00    311.38 o 
   3   2   5     4184.58     4200.40     86.00 o 
   4   2   5      437.98      339.11     26.89 o 
   5   2   5      148.42      193.12     13.02 o 
   6   2   5     4342.04     4357.81     95.22 o 
   7   2   5       60.68       56.53     12.58 o 
   8   2   5     1720.18     1515.83     46.04 o 
   9   2   5      520.33      613.39     27.23 o 
  10   2   5     1354.01     1344.40     68.41 o 
  11   2   5      164.21      200.52     30.28 o 
  12   2   5      155.92      200.85     31.01 o 
  -9   3   5        6.02        2.73     12.18 o 
  -8   3   5       19.96       13.79      8.01 o 
  -7   3   5      251.37      258.53     20.56 o 
  -6   3   5      491.45      519.74     25.01 o 
  -5   3   5      316.22      318.50     18.77 o 
  -4   3   5     1289.72     1257.84     37.68 o 
  -3   3   5     2028.04     1881.97     47.77 o 
  -2   3   5     1483.09     1529.16     29.99 o 
  -1   3   5     6290.80     6245.36     96.31 o 
   0   3   5      137.11      111.23      8.06 o 
   1   3   5     2476.83     2453.54     74.07 o 
   2   3   5      656.58      768.84     20.56 o 
   3   3   5    26910.13    28881.77    532.85 o 
   4   3   5       78.08      102.68     25.12 o 
   5   3   5     1929.38     2109.92     51.28 o 
   6   3   5     1934.75     1901.66     72.17 o 
   7   3   5     3143.35     2804.00     69.63 o 
   8   3   5      977.77      963.82     47.38 o 
   9   3   5       80.41       67.37     11.07 o 
  10   3   5      911.07     1018.10     59.76 o 
  11   3   5      447.30      397.04     40.80 o 
  -9   4   5      285.21      316.54     25.68 o 
  -8   4   5      191.56      220.80     21.06 o 
  -7   4   5      282.64      303.99     30.98 o 
  -6   4   5      839.91      863.63     35.97 o 
  -5   4   5      153.29      117.36     13.09 o 
  -4   4   5     1197.20     1137.01     36.00 o 
  -3   4   5      745.18      749.98     26.02 o 
  -2   4   5     1505.75     1567.61     61.03 o 
  -1   4   5      618.48      588.78     24.19 o 
   0   4   5     4162.63     4374.27    129.24 o 
   1   4   5      131.51      140.69     11.98 o 
   2   4   5     4384.64     4694.72     95.93 o 
   3   4   5     4363.75     3996.84     82.75 o 
   4   4   5     1081.04     1138.20     29.60 o 
   5   4   5      991.19     1019.96     49.31 o 
   6   4   5        0.03       13.51      7.99 o 
   7   4   5     4872.76     4416.73    142.82 o 
   8   4   5      534.92      492.17     24.33 o 
   9   4   5       13.82       45.70     10.00 o 
  10   4   5      667.50      670.57     47.65 o 
  11   4   5      887.65      740.71     52.71 o 
  -9   5   5      504.12      437.79     30.31 o 
  -8   5   5       43.83       49.47     11.71 o 
  -7   5   5       41.50       44.51     10.78 o 
  -6   5   5      127.14      132.71     15.13 o 
  -5   5   5     1504.92     1440.57     45.13 o 
  -4   5   5     1282.59     1264.02     44.46 o 
  -3   5   5        8.31       15.51      7.12 o 
  -2   5   5      764.53      690.77     21.82 o 
  -1   5   5      319.02      327.23     21.76 o 
   0   5   5     3126.28     2889.38     91.97 o 
   1   5   5      504.21      535.60     26.15 o 
   2   5   5     3469.81     3776.23     81.67 o 
   3   5   5      309.58      331.51     14.62 o 
   4   5   5     2464.89     2285.87     53.98 o 
   5   5   5        1.02        5.84      4.12 o 
   6   5   5     1244.62     1082.72     51.51 o 
   7   5   5     1275.54     1211.76     58.10 o 
   8   5   5      671.44      669.44     43.06 o 
   9   5   5      763.54      720.28     47.72 o 
  10   5   5       84.32       91.11     21.03 o 
  11   5   5      918.77      920.80     61.23 o 
  -8   6   5      176.13      183.74     20.40 o 
  -7   6   5        1.09       -0.82      6.14 o 
  -6   6   5       29.02       36.94      9.88 o 
  -5   6   5     3083.14     3032.23     78.22 o 
  -4   6   5      240.22      214.89     24.76 o 
  -3   6   5      160.38      164.05     20.03 o 
  -2   6   5     1306.98     1229.02     32.00 o 
  -1   6   5     2816.99     2553.23     87.91 o 
   0   6   5     2908.01     2828.62     93.04 o 
   1   6   5       53.75       32.68      9.85 o 
   2   6   5      626.56      636.69     23.94 o 
   3   6   5     2233.80     2179.81     54.00 o 
   4   6   5     4274.01     4190.35    164.85 o 
   5   6   5      264.96      289.82     17.27 o 
   6   6   5      825.88      757.29     43.19 o 
   7   6   5      219.60      236.52     27.69 o 
   8   6   5     1816.54     1793.75     80.26 o 
   9   6   5      132.03      119.86     22.69 o 
  10   6   5       65.23       90.98     21.43 o 
  -8   7   5      268.10      302.61     26.03 o 
  -7   7   5       63.40       83.47     14.07 o 
  -6   7   5       13.93       20.30     12.91 o 
  -5   7   5      654.55      545.19     39.07 o 
  -4   7   5      904.65      868.49     48.25 o 
  -3   7   5      227.25      202.18     22.69 o 
  -2   7   5        5.06        8.92      6.59 o 
  -1   7   5     7406.41     6016.56    182.02 o 
   0   7   5        4.00       24.36     10.12 o 
   1   7   5       20.85       31.01     10.38 o 
   2   7   5      138.11      112.90     12.29 o 
   3   7   5     3062.34     2915.66     70.61 o 
   4   7   5      294.05      293.95     19.00 o 
   5   7   5      855.70      764.31     28.63 o 
   6   7   5      472.13      530.95     37.73 o 
   7   7   5     1744.85     1621.52     74.74 o 
   8   7   5     1190.29     1245.64     65.35 o 
   9   7   5      388.24      350.66     37.20 o 
  10   7   5       40.60       53.37     16.90 o 
  -7   8   5      227.41      240.98     34.14 o 
  -6   8   5       60.38       32.28     13.58 o 
  -5   8   5       15.75       15.97     10.12 o 
  -4   8   5     2182.87     2066.88     86.32 o 
  -3   8   5       94.03       90.64     17.50 o 
  -1   8   5      749.26      730.13     43.66 o 
   0   8   5     3231.25     3126.57    111.34 o 
   1   8   5      333.34      336.15     28.88 o 
   2   8   5       95.81      134.00     19.53 o 
   3   8   5     3969.58     4292.36     99.61 o 
   4   8   5      439.89      426.07     21.86 o 
   5   8   5       57.54       47.83     18.90 o 
   6   8   5      425.73      478.37     36.60 o 
   7   8   5     1467.38     1483.09     72.27 o 
   8   8   5       99.68      127.45     23.36 o 
   9   8   5      559.20      523.36     46.25 o 
  -7   9   5        8.04        4.53     12.64 o 
  -6   9   5       27.62       38.93     14.97 o 
  -5   9   5      213.82      225.74     29.48 o 
  -4   9   5      299.48      329.89     32.48 o 
  -3   9   5      960.39     1004.66     58.37 o 
  -2   9   5       86.36       89.18     20.30 o 
  -1   9   5     1863.59     1841.34     80.19 o 
   0   9   5     2063.14     1901.17     80.06 o 
   1   9   5      414.84      374.28     32.88 o 
   2   9   5        4.65        9.32      7.05 o 
   3   9   5      219.53      224.88     19.07 o 
   4   9   5     3700.14     3858.63     94.53 o 
   5   9   5      414.36      367.76     36.54 o 
   6   9   5      187.47      155.00     25.62 o 
   7   9   5     1004.34      971.51     57.57 o 
   8   9   5      129.13      117.86     23.76 o 
  -5  10   5      210.12      238.12     37.60 o 
  -4  10   5       22.49       54.57     18.30 o 
  -3  10   5      315.82      325.90     37.47 o 
  -2  10   5      103.74      104.29     22.76 o 
  -1  10   5      314.18      299.01     32.81 o 
   0  10   5       94.10       84.32     19.17 o 
   1  10   5     1291.79     1292.76     65.15 o 
   2  10   5        1.02        8.57     14.11 o 
   3  10   5      385.12      415.97     25.66 o 
   4  10   5     1096.76     1189.99     44.13 o 
   5  10   5      882.03      951.81     58.30 o 
   6  10   5        0.27        2.53      9.45 o 
   7  10   5      160.53      131.70     25.56 o 
  -5  11   5       96.91      121.46     30.48 o 
  -4  11   5       59.92       50.78     20.36 o 
  -3  11   5        2.63        8.72     12.91 o 
  -2  11   5        2.87        5.12     12.78 o 
  -1  11   5      402.98      438.11     41.53 o 
   0  11   5       33.73       26.49     15.04 o 
   1  11   5      254.78      276.79     32.48 o 
   2  11   5      377.25      355.92     26.67 o 
   3  11   5      819.02      838.75     38.41 o 
   4  11   5      141.36      157.69     19.19 o 
   5  11   5      787.94      770.00     53.71 o 
   6  11   5        0.48       16.37     10.65 o 
  -3  12   5       43.73       53.84     20.03 o 
  -2  12   5      152.94      148.81     29.81 o 
  -1  12   5      127.54      136.70     27.75 o 
   0  12   5       55.94       75.74     22.03 o 
   1  12   5        5.13        8.39     14.11 o 
   2  12   5      126.39      159.23     21.12 o 
   3  12   5      285.15      331.38     27.23 o 
   4  12   5       15.24       33.48     15.64 o 
  -1  -9   6      224.67      223.15     33.34 o 
   0  -9   6      333.89      339.68     39.73 o 
   1  -9   6        7.54       13.31     12.51 o 
   2  -9   6        0.36       11.18     11.65 o 
   3  -9   6      287.71      344.73     38.60 o 
   4  -9   6       30.32       46.19     16.77 o 
   5  -9   6       54.77       78.93     20.03 o 
   6  -9   6       46.10       62.29     20.50 o 
  -3  -8   6      322.24      274.72     37.40 o 
  -2  -8   6      229.90      239.05     34.07 o 
  -1  -8   6      152.99      179.29     29.22 o 
   0  -8   6      721.67      642.82     46.32 o 
   1  -8   6      104.35      139.89     24.69 o 
   2  -8   6       56.60       34.41     13.98 o 
   3  -8   6      178.17      214.29     29.35 o 
   4  -8   6      821.49      777.38     49.51 o 
   5  -8   6       16.78       27.22     12.58 o 
   6  -8   6        4.51       -0.27     10.25 o 
   7  -8   6      904.48      921.53     55.84 o 
  -4  -7   6       13.51       27.42     15.84 o 
  -3  -7   6       88.65       91.44     22.09 o 
  -2  -7   6      398.14      362.30     37.73 o 
  -1  -7   6      335.09      369.56     37.27 o 
   0  -7   6      192.91      179.02     26.49 o 
   1  -7   6      251.62      325.10     33.14 o 
   2  -7   6       38.18       30.95     13.38 o 
   3  -7   6       25.24       52.71     15.11 o 
   4  -7   6     1047.61     1096.70     57.97 o 
   5  -7   6      256.07      254.09     29.68 o 
   6  -7   6        0.56        2.00      9.98 o 
   7  -7   6       35.80       38.60     14.31 o 
   8  -7   6      381.82      381.67     35.27 o 
   9  -7   6       28.98       22.49     13.24 o 
  -5  -6   6      252.73      311.46     38.53 o 
  -4  -6   6      233.02      202.65     31.35 o 
  -3  -6   6      324.00      264.27     32.61 o 
  -2  -6   6       48.31       38.73     14.57 o 
  -1  -6   6     1108.31     1138.62     59.96 o 
   0  -6   6        4.63        7.19      9.05 o 
   1  -6   6       53.93       40.40     12.64 o 
   2  -6   6      533.57      548.78     37.34 o 
   3  -6   6      858.28      907.23     49.18 o 
   4  -6   6       11.99        9.25      9.92 o 
   5  -6   6     1576.79     1666.91     72.27 o 
   6  -6   6      304.24      228.06     17.50 o 
   7  -6   6      102.10      134.98     14.86 o 
   8  -6   6      424.83      510.18     36.80 o 
   9  -6   6      129.09      146.81     24.82 o 
  10  -6   6       18.28       20.30     14.44 o 
  -6  -5   6       25.32       13.38     14.11 o 
  -5  -5   6       95.85       98.56     23.29 o 
  -4  -5   6      546.61      485.89     43.19 o 
  -3  -5   6       51.26       68.08     17.30 o 
  -2  -5   6       28.28       41.39     13.24 o 
  -1  -5   6      177.97      211.83     26.02 o 
   0  -5   6      255.10      231.73     26.55 o 
   1  -5   6      685.66      634.50     38.47 o 
   2  -5   6       14.87       21.56     10.05 o 
   3  -5   6     2511.23     2463.92     91.11 o 
   4  -5   6       41.23       60.96     14.24 o 
   5  -5   6       97.54      111.96     11.88 o 
   6  -5   6       81.26       80.63     10.65 o 
   7  -5   6      301.09      312.67     40.00 o 
   8  -5   6      129.70      120.39     20.96 o 
   9  -5   6      969.29     1019.23     57.83 o 
  10  -5   6       21.17       20.23     13.04 o 
  -7  -4   6      143.09      196.92     34.81 o 
  -6  -4   6       54.60       58.83     19.17 o 
  -5  -4   6      137.59      150.14     26.55 o 
  -4  -4   6     1331.29     1293.29     65.62 o 
  -3  -4   6      199.55      191.53     25.95 o 
  -2  -4   6      116.11       98.56     18.50 o 
  -1  -4   6      170.48      135.76     19.90 o 
   0  -4   6     2629.42     2556.90     93.24 o 
   1  -4   6      247.14      231.60     23.16 o 
   2  -4   6       10.39       19.23      8.05 o 
   3  -4   6     1168.12     1114.40     49.98 o 
   4  -4   6     1854.33     1890.63     48.38 o 
   5  -4   6      144.94      117.85      9.41 o 
   6  -4   6      264.18      238.95     13.43 o 
   7  -4   6      661.37      689.02     28.82 o 
   8  -4   6       54.80       78.52     11.87 o 
   9  -4   6      711.10      776.30     33.47 o 
  10  -4   6        0.31       -0.73      9.12 o 
  11  -4   6       69.70       87.12     22.29 o 
  -7  -3   6      364.42      429.79     44.32 o 
  -6  -3   6       50.96       54.44     17.64 o 
  -5  -3   6      295.81      289.76     33.14 o 
  -4  -3   6      671.32      720.15     45.52 o 
  -3  -3   6     1017.94      875.75     47.92 o 
  -2  -3   6       52.83       39.33     11.31 o 
  -1  -3   6       60.92       62.69     13.38 o 
   0  -3   6     2282.69     2269.53     82.32 o 
   1  -3   6     2960.96     3009.84    101.02 o 
   2  -3   6     1016.40     1075.48     33.13 o 
   3  -3   6        4.91        4.97      3.21 o 
   4  -3   6     4784.58     4706.45     67.60 o 
   5  -3   6      584.59      570.48     18.07 o 
   6  -3   6      187.73      200.32     11.48 o 
   7  -3   6      878.40      868.16     32.06 o 
   8  -3   6      768.12      743.31     30.79 o 
   9  -3   6      360.94      403.37     23.47 o 
  10  -3   6       85.61       83.65     20.90 o 
  11  -3   6       68.19       67.68     18.97 o 
  -8  -2   6      312.60      300.41     40.00 o 
  -7  -2   6      369.23      436.18     43.66 o 
  -6  -2   6      140.31      106.55     22.49 o 
  -5  -2   6      698.26      768.60     48.25 o 
  -4  -2   6      226.92      175.43     24.22 o 
  -3  -2   6     2371.42     2371.35     90.78 o 
  -2  -2   6      138.08      137.23     18.83 o 
  -1  -2   6     1108.12     1100.09     49.65 o 
   0  -2   6       50.67       59.37      7.02 o 
   1  -2   6     9755.41     9554.68    187.27 o 
   2  -2   6       15.33        7.80      3.17 o 
   3  -2   6     1145.17     1216.45     22.19 o 
   4  -2   6      844.93      694.66     18.54 o 
   5  -2   6     3585.95     3871.09     68.94 o 
   6  -2   6     1545.96     1562.15     34.79 o 
   7  -2   6       52.52       72.41     11.18 o 
   8  -2   6     1337.08     1339.41     43.24 o 
   9  -2   6       64.68       75.58     34.77 o 
  10  -2   6      195.60      195.26     27.69 o 
  11  -2   6      175.82      212.10     31.15 o 
  -8  -1   6      303.85      300.74     37.67 o 
  -7  -1   6       60.99       83.92     21.03 o 
  -6  -1   6      316.27      284.97     33.61 o 
  -5  -1   6       71.88       49.91     15.37 o 
  -4  -1   6     2630.10     2526.15     97.90 o 
  -3  -1   6      387.23      430.65     30.15 o 
  -2  -1   6     1446.25     1392.18     59.10 o 
  -1  -1   6     3437.90     3321.37    108.68 o 
   0  -1   6     2890.20     2852.92     64.35 o 
   1  -1   6     5969.43     5579.40     88.72 o 
   2  -1   6     3285.27     3546.42     50.49 o 
   3  -1   6       26.70       26.54      3.55 o 
   4  -1   6       22.56       43.45      4.80 o 
   5  -1   6    18555.30    19614.21    299.70 o 
   6  -1   6        3.42        7.26      4.66 o 
   7  -1   6        0.22        1.53      4.29 o 
   8  -1   6      498.52      539.71     39.13 o 
   9  -1   6     1684.21     1662.22     51.00 o 
  10  -1   6       44.98       34.61     14.04 o 
  11  -1   6      186.70      222.81     31.08 o 
  12  -1   6      349.73      341.81     39.60 o 
  -8   0   6       84.70       93.97     23.63 o 
  -7   0   6      513.31      503.99     40.53 o 
  -6   0   6      244.58      252.56     31.15 o 
  -5   0   6       68.03       75.60     17.37 o 
  -4   0   6      401.46      374.95     29.55 o 
  -3   0   6     1158.30     1020.50     50.31 o 
  -2   0   6     1191.03     1262.33     32.62 o 
  -1   0   6      140.17      119.56      9.51 o 
   0   0   6     8369.94     8701.44    169.42 o 
   1   0   6      622.87      800.39     19.31 o 
   2   0   6       13.10       70.29     17.40 o 
   3   0   6     1167.49     1164.36     23.72 o 
   4   0   6     2962.21     2849.61     56.85 o 
   5   0   6     6726.32     6977.77    112.75 o 
   6   0   6     2871.73     2704.29     65.53 o 
   7   0   6      450.10      371.74     19.62 o 
   8   0   6      525.44      521.84     27.72 o 
   9   0   6     4193.05     4363.35    101.76 o 
  10   0   6        0.25       -0.47      7.79 o 
  11   0   6        0.81       14.38     11.71 o 
  12   0   6       26.65       25.95     13.64 o 
  -8   1   6        0.23        1.13     11.18 o 
  -7   1   6      397.71      408.62     39.07 o 
  -6   1   6        7.71       26.49     12.98 o 
  -5   1   6       10.45       18.24      9.58 o 
  -4   1   6        1.47        1.60      3.95 o 
  -3   1   6     7391.01     7067.57    264.94 o 
  -2   1   6     1075.60     1013.90     24.28 o 
  -1   1   6        0.55        7.49      3.38 o 
   0   1   6     4343.34     4424.73     71.96 o 
   1   1   6     2406.03     2257.48     39.38 o 
   2   1   6     5160.94     5543.31     88.78 o 
   3   1   6     1618.94     1767.41     33.10 o 
   4   1   6     5388.69     5481.42    111.70 o 
   5   1   6       95.61       97.73     11.95 o 
   6   1   6     3135.84     3031.35     71.76 o 
   7   1   6      359.59      326.53     33.01 o 
   8   1   6      846.94      826.60     31.41 o 
   9   1   6      570.44      691.88     85.05 o 
  10   1   6     1546.06     1525.49     73.14 o 
  11   1   6       19.04        9.12      8.98 o 
  12   1   6      103.91       87.51     22.49 o 
  -8   2   6       28.88       41.00     17.50 o 
  -7   2   6      330.12      391.92     38.33 o 
  -6   2   6      195.26      133.70     23.83 o 
  -5   2   6      289.09      285.64     18.01 o 
  -4   2   6       25.59       27.64      6.49 o 
  -3   2   6     2814.80     2765.75     64.78 o 
  -2   2   6      713.43      692.46     30.13 o 
  -1   2   6       18.81       11.39      3.81 o 
   0   2   6     5847.23     6726.61    103.99 o 
   1   2   6    10479.96    10237.11    157.84 o 
   2   2   6     3258.71     3385.59     56.71 o 
   3   2   6     1171.58     1212.72     24.98 o 
   4   2   6     1015.83     1082.70     30.96 o 
   5   2   6      387.78      255.81     18.37 o 
   6   2   6      491.32      504.98     32.21 o 
   7   2   6     1069.88     1024.35     44.22 o 
   8   2   6      317.60      381.52     21.24 o 
   9   2   6       29.07       21.36      7.13 o 
  10   2   6      270.81      245.02     20.56 o 
  11   2   6      249.04      247.50     32.54 o 
  12   2   6      352.88      460.40     44.59 o 
  -8   3   6       71.73      106.88     24.09 o 
  -7   3   6       12.48       -1.46     10.18 o 
  -6   3   6      874.88      840.08     33.27 o 
  -5   3   6      707.61      599.68     54.14 o 
  -4   3   6        8.51       13.89      5.40 o 
  -3   3   6     2478.08     2219.49    140.22 o 
  -2   3   6     5226.80     5341.46    107.95 o 
  -1   3   6      160.21      142.20      7.94 o 
   0   3   6        1.90        4.97      3.18 o 
   1   3   6    12927.88    13450.58    206.07 o 
   2   3   6     1131.53     1154.89     24.00 o 
   3   3   6     5699.75     5978.91    119.75 o 
   4   3   6      378.16      366.53     16.56 o 
   5   3   6     7185.77     7305.82    147.33 o 
   6   3   6      491.38      567.15     23.57 o 
   7   3   6      607.91      511.20     23.41 o 
   8   3   6      479.28      520.95     24.67 o 
   9   3   6      282.56      259.49     23.86 o 
  10   3   6       92.76      149.37     17.09 o 
  11   3   6      200.65      155.26     27.82 o 
  -8   4   6        9.49       14.18     13.11 o 
  -7   4   6      386.74      424.68     70.38 o 
  -6   4   6      602.75      636.73     41.33 o 
  -5   4   6      175.62      182.39     15.70 o 
  -4   4   6     1190.45     1116.49     36.30 o 
  -3   4   6      170.06      193.26     22.03 o 
  -2   4   6     1241.19     1146.00     31.50 o 
  -1   4   6      524.92      470.52     14.29 o 
   0   4   6      220.46      227.21     16.77 o 
   1   4   6     1942.10     1894.98     62.69 o 
   2   4   6    10992.11    11536.10    219.90 o 
   3   4   6     5001.38     5743.53    114.87 o 
   4   4   6       27.89       35.04      4.72 o 
   5   4   6     4845.34     4999.99    150.74 o 
   6   4   6     1631.02     1443.96     60.03 o 
   7   4   6     1598.65     1379.14     60.89 o 
   8   4   6       34.35       53.62     15.44 o 
   9   4   6     1691.89     1786.22     55.09 o 
  10   4   6       79.14       59.03     19.10 o 
  11   4   6      419.06      386.40     41.79 o 
  -8   5   6        4.68        1.60     10.58 o 
  -7   5   6     1099.04     1132.24     67.88 o 
  -6   5   6       23.82       30.47      8.56 o 
  -5   5   6     1053.01     1094.14     38.66 o 
  -4   5   6      165.97      157.13     22.56 o 
  -3   5   6     4260.50     4361.70    143.48 o 
  -2   5   6     2768.55     2717.55     95.10 o 
  -1   5   6     4466.55     4529.10     90.18 o 
   0   5   6     1368.67     1238.12     48.72 o 
   1   5   6      273.90      237.79     16.77 o 
   2   5   6     4625.58     4751.10     99.69 o 
   3   5   6     1254.93     1183.40     32.60 o 
   4   5   6      353.88      336.58     14.56 o 
   5   5   6      600.86      624.78     35.21 o 
   6   5   6     6294.96     6144.33    186.01 o 
   7   5   6      221.83      206.11     24.89 o 
   8   5   6      130.87      172.03     24.82 o 
   9   5   6      898.61      882.76     36.69 o 
  10   5   6      547.73      527.19     29.32 o 
  11   5   6      230.76      215.89     34.81 o 
  -8   6   6        4.97        6.00      8.39 o 
  -7   6   6       36.01       61.49     31.05 o 
  -6   6   6      715.78      725.63     32.75 o 
  -5   6   6       76.34       99.56     20.30 o 
  -4   6   6      844.84      788.03     46.32 o 
  -3   6   6     1740.01     1635.10     69.95 o 
  -2   6   6      246.05      219.19     13.38 o 
  -1   6   6     4111.88     3975.88     80.79 o 
   0   6   6       89.16       71.08     12.38 o 
   2   6   6      116.53      126.13     11.39 o 
   3   6   6     4804.79     4793.68    102.61 o 
   4   6   6      162.45      151.86     11.68 o 
   5   6   6      122.74      150.14     20.43 o 
   6   6   6     2493.08     2295.02     87.91 o 
   7   6   6     1891.29     1655.79     72.61 o 
   8   6   6       63.18       67.28     17.57 o 
   9   6   6       11.42       -4.99      9.98 o 
  10   6   6     1512.01     1542.75     54.60 o 
  -7   7   6       74.06       80.73     22.63 o 
  -6   7   6      539.90      508.05     44.72 o 
  -5   7   6       58.07       77.60     17.04 o 
  -4   7   6       15.86       16.17      8.85 o 
  -3   7   6      111.90      103.42     17.84 o 
  -2   7   6     2977.97     2849.00     62.61 o 
  -1   7   6     2057.19     1942.63     74.00 o 
   1   7   6      721.64      593.57     34.67 o 
   2   7   6      648.70      666.21     26.41 o 
   3   7   6     2153.36     2196.60     56.96 o 
   4   7   6      307.58      288.29     18.30 o 
   5   7   6      381.23      413.42     32.14 o 
   6   7   6      195.21      184.35     24.96 o 
   7   7   6     2416.77     2287.90     93.70 o 
   8   7   6      160.54      145.28     24.56 o 
   9   7   6       66.64       68.61     19.63 o 
  10   7   6      162.36      163.65     28.62 o 
  -7   8   6       22.53       36.00     16.84 o 
  -6   8   6       40.75       32.08     13.51 o 
  -5   8   6      171.76      141.95     24.09 o 
  -4   8   6      191.91      163.38     23.83 o 
  -3   8   6       13.37        9.58      7.65 o 
  -2   8   6      878.59      724.41     41.26 o 
   0   8   6      259.34      227.41     25.56 o 
   1   8   6      126.87      110.54     18.97 o 
   2   8   6     2107.19     2169.23     59.93 o 
   3   8   6      761.18      756.02     29.85 o 
   4   8   6      147.83      159.22     15.01 o 
   5   8   6     1038.60     1068.74     56.77 o 
   6   8   6      594.85      597.76     41.26 o 
   7   8   6      552.67      565.68     41.66 o 
   8   8   6      512.60      372.42     38.13 o 
   9   8   6       92.95      101.82     21.70 o 
  -6   9   6       14.35       13.58     11.58 o 
  -5   9   6      743.64      709.10     48.45 o 
  -4   9   6        7.62        1.53      8.59 o 
  -3   9   6       93.15       96.57     18.50 o 
  -2   9   6      112.80       93.37     20.36 o 
  -1   9   6      590.67      547.92     39.73 o 
   0   9   6      838.26      797.95     47.52 o 
   1   9   6       19.42       21.63     11.51 o 
   2   9   6      999.64     1005.10     38.25 o 
   3   9   6        2.07        4.49      6.50 o 
   4   9   6       39.09       47.08     10.22 o 
   5   9   6       77.48      112.54     22.89 o 
   6   9   6     1157.77     1141.82     62.69 o 
   7   9   6       74.31       81.99     20.50 o 
   8   9   6      154.79      159.39     27.82 o 
  -5  10   6      473.81      470.25     42.66 o 
  -3  10   6       23.93       32.08     17.44 o 
  -2  10   6        4.95       -3.13     11.05 o 
  -1  10   6     1374.63     1327.36     68.28 o 
   0  10   6      203.23      188.41     26.82 o 
   1  10   6      431.08      443.43     35.27 o 
   2  10   6      188.69      208.00     19.76 o 
   3  10   6     1782.51     1898.95     59.12 o 
   4  10   6       93.44      105.02     23.23 o 
   5  10   6       72.54      137.83     26.22 o 
   6  10   6      639.84      743.91     51.44 o 
   7  10   6      122.07      133.50     25.16 o 
  -4  11   6      108.17      128.98     30.68 o 
  -3  11   6       44.88       70.81     22.23 o 
  -2  11   6        4.40        0.13     12.11 o 
  -1  11   6      267.30      244.51     32.48 o 
   0  11   6      369.42      402.10     39.13 o 
   1  11   6       36.00       40.20     17.37 o 
   2  11   6        9.84       28.49     10.50 o 
   3  11   6      708.86      760.05     41.29 o 
   4  11   6      355.33      378.21     40.80 o 
   5  11   6       58.28       67.88     20.23 o 
   6  11   6      101.03       77.00     20.16 o 
  -2  12   6      357.61      377.94     42.53 o 
  -1  12   6      101.91      116.86     26.49 o 
   0  12   6      209.70      180.82     30.41 o 
   1  12   6      341.19      358.51     37.87 o 
   2  12   6      221.76      275.94     25.48 o 
   3  12   6      194.35      242.99     24.72 o 
   4  12   6      478.79      577.13     52.38 o 
   1  -9   7       96.40       56.50     19.43 o 
   2  -9   7      392.49      512.11     46.25 o 
   3  -9   7       90.68      152.80     28.28 o 
   4  -9   7      222.11      270.60     35.94 o 
   5  -9   7      267.91      236.66     33.74 o 
  -2  -8   7      186.31      234.13     35.41 o 
  -1  -8   7       64.10       72.87     19.70 o 
   0  -8   7        6.31       13.24     12.18 o 
   1  -8   7      113.54      118.66     24.16 o 
   2  -8   7       50.67      107.21     22.29 o 
   3  -8   7       35.22       56.30     18.17 o 
   4  -8   7       31.46       58.83     18.63 o 
   5  -8   7       23.41       32.48     13.84 o 
   6  -8   7      228.62      330.09     36.00 o 
  -3  -7   7       85.55       79.86     21.23 o 
  -2  -7   7       39.46       42.86     16.57 o 
  -1  -7   7      705.11      705.24     48.98 o 
   0  -7   7       81.93       77.80     18.37 o 
   1  -7   7       59.38       97.76     20.56 o 
   2  -7   7      816.49      826.23     50.51 o 
   3  -7   7      226.54      258.62     30.68 o 
   4  -7   7        9.59        4.99     10.12 o 
   5  -7   7      112.15      106.22     21.16 o 
   6  -7   7      588.10      581.86     41.39 o 
  -4  -6   7      196.70      208.50     33.34 o 
  -3  -6   7      141.60      136.90     25.09 o 
  -2  -6   7      228.38      193.93     29.42 o 
  -1  -6   7     1620.88     1755.35     81.39 o 
   0  -6   7      105.43      145.81     24.29 o 
   1  -6   7       59.38       58.63     15.84 o 
   2  -6   7      188.57      177.36     24.69 o 
   3  -6   7      823.02      831.56     48.05 o 
   4  -6   7       57.78       73.47     16.37 o 
   5  -6   7       43.73       62.49     15.64 o 
   6  -6   7      241.56      256.16     28.35 o 
   7  -6   7      296.16      297.08     28.08 o 
   8  -6   7       33.58       43.79     13.31 o 
   9  -6   7        7.71        5.92     10.52 o 
  -5  -5   7      103.05       75.80     21.83 o 
  -4  -5   7       32.22       37.73     13.91 o 
  -3  -5   7      319.91      360.71     37.40 o 
  -2  -5   7     1574.16     1455.21     71.54 o 
  -1  -5   7      370.97      424.33     36.80 o 
   0  -5   7     1902.54     1840.14     78.73 o 
   1  -5   7      224.44      255.89     27.62 o 
   2  -5   7     1134.02     1153.26     56.17 o 
   3  -5   7     2710.91     2664.04     98.36 o 
   4  -5   7      719.05      840.81     45.52 o 
   5  -5   7      174.28      156.20     21.50 o 
   6  -5   7        0.04       -1.09      4.98 o 
   7  -5   7      800.66      849.53     44.52 o 
   8  -5   7      104.98      112.14     19.57 o 
   9  -5   7      158.69      133.30     23.16 o 
  10  -5   7       27.80       31.94     14.71 o 
  -6  -4   7      126.15      185.88     33.28 o 
  -5  -4   7      402.24      418.87     41.53 o 
  -4  -4   7        4.63        2.60      9.58 o 
  -3  -4   7      126.77      126.18     22.56 o 
  -2  -4   7      610.09      594.17     40.46 o 
  -1  -4   7      105.65       91.31     18.10 o 
   0  -4   7     1087.36     1155.19     55.50 o 
   1  -4   7       97.14       96.30     16.31 o 
   2  -4   7     3384.41     3250.09    111.74 o 
   3  -4   7      129.96      142.42     18.70 o 
   4  -4   7     2299.42     2404.56     87.51 o 
   5  -4   7       29.24       27.03      5.60 o 
   6  -4   7     1528.80     1526.58     44.09 o 
   7  -4   7     1166.89     1080.25     73.74 o 
   8  -4   7     1018.94     1020.45     38.28 o 
   9  -4   7       23.51       12.10      7.83 o 
  10  -4   7        1.73       15.11     10.85 o 
  11  -4   7      333.00      331.56     38.53 o 
  -6  -3   7      119.56      120.86     26.49 o 
  -5  -3   7      937.26      924.93     56.57 o 
  -4  -3   7      215.38      176.29     26.42 o 
  -3  -3   7      195.69      149.94     23.29 o 
  -2  -3   7      250.21      263.21     28.08 o 
  -1  -3   7     1005.49      910.69     47.52 o 
   0  -3   7      173.65      151.00     19.37 o 
   1  -3   7      397.56      421.73     27.75 o 
   2  -3   7      970.51      916.96     31.09 o 
   3  -3   7     3114.24     3240.74     76.07 o 
   4  -3   7      708.23      655.91     16.08 o 
   5  -3   7        3.08        6.32      4.28 o 
   6  -3   7     2281.62     2174.37     57.17 o 
   7  -3   7        0.95        2.77      4.92 o 
   8  -3   7     1228.24     1223.43     41.90 o 
   9  -3   7       81.48       89.14     12.94 o 
  10  -3   7      311.40      323.37     29.52 o 
  11  -3   7      153.15      148.41     27.55 o 
  -7  -2   7        0.49       11.65     15.17 o 
  -6  -2   7      226.73      215.36     31.88 o 
  -5  -2   7      456.89      496.14     43.19 o 
  -4  -2   7      648.86      543.26     38.87 o 
  -3  -2   7      845.17      885.60     48.92 o 
  -2  -2   7        2.12        7.92      7.79 o 
  -1  -2   7     2036.13     1943.56     76.47 o 
   0  -2   7      597.76      593.90     33.61 o 
   1  -2   7      365.92      366.52     28.25 o 
   2  -2   7       75.90       69.94     14.51 o 
   3  -2   7     2217.91     2092.01     34.18 o 
   4  -2   7      146.79      147.83      8.63 o 
   5  -2   7      782.68      802.71     21.44 o 
   6  -2   7      205.14      189.14     14.52 o 
   7  -2   7     3275.28     3217.39     78.50 o 
   8  -2   7      356.27      404.97     26.25 o 
   9  -2   7      220.40      243.69     19.88 o 
  10  -2   7      600.17      670.65     48.28 o 
  11  -2   7        0.13       10.25     11.05 o 
  -7  -1   7      243.65      220.28     33.54 o 
  -6  -1   7      166.35      201.38     30.41 o 
  -5  -1   7        0.15       -4.39      8.52 o 
  -4  -1   7     2876.05     3017.43    114.80 o 
  -3  -1   7      457.58      452.41     33.28 o 
  -2  -1   7      437.69      469.32     31.61 o 
  -1  -1   7     1160.83     1146.41     51.58 o 
   0  -1   7     4487.90     4608.84     98.29 o 
   1  -1   7      584.85      598.94     23.99 o 
   2  -1   7     1297.19     1354.23     29.15 o 
   3  -1   7      636.39      541.27     14.63 o 
   4  -1   7     2258.20     2178.30     41.40 o 
   5  -1   7     2635.11     2733.81     50.96 o 
   6  -1   7       15.07       20.97     12.18 o 
   7  -1   7     1095.90     1088.72     36.70 o 
   8  -1   7      581.35      550.94     25.65 o 
   9  -1   7      379.16      410.75     24.55 o 
  10  -1   7       30.33       47.13     10.13 o 
  11  -1   7      169.39      192.93     29.22 o 
  -7   0   7      510.72      365.37     39.46 o 
  -6   0   7      176.48      252.03     32.34 o 
  -5   0   7       99.74      128.31     23.69 o 
  -4   0   7      716.14      886.06     50.58 o 
  -3   0   7     1978.34     1904.83     78.93 o 
  -2   0   7       84.79      102.42     17.57 o 
  -1   0   7       33.06       31.50      6.06 o 
   0   0   7    12006.38    12383.46    237.94 o 
   1   0   7        0.44       -2.87      3.61 o 
   2   0   7      682.59      596.95     12.45 o 
   3   0   7      339.93      308.24     10.12 o 
   4   0   7     6194.62     6331.91    102.63 o 
   5   0   7        5.30        5.63      4.50 o 
   6   0   7       58.86       54.63      8.76 o 
   7   0   7     1336.80     1405.85    103.75 o 
   8   0   7     1923.27     1902.22     54.47 o 
   9   0   7      701.48      706.74     33.44 o 
  10   0   7       10.47       19.34      7.58 o 
  11   0   7      178.47      183.08     28.02 o 
  12   0   7       10.28       25.82     13.71 o 
  -8   1   7      273.43      285.24     37.20 o 
  -7   1   7       84.63      113.34     23.96 o 
  -6   1   7      295.93      292.63     34.41 o 
  -5   1   7      166.48      191.93     26.35 o 
  -4   1   7      350.93      256.36     28.15 o 
  -3   1   7     1197.44     1235.66     59.23 o 
  -2   1   7      672.93      696.09     23.47 o 
  -1   1   7     2256.00     2235.87     63.36 o 
   0   1   7      865.74      718.60     24.29 o 
   1   1   7     3184.84     2872.57     51.01 o 
   2   1   7      372.38      342.12     10.59 o 
   3   1   7      570.45      491.98     13.67 o 
   4   1   7     9239.74     9140.08    143.70 o 
   5   1   7      471.50      473.49     20.36 o 
   6   1   7      240.52      219.35     17.84 o 
   7   1   7      329.90      313.82     19.15 o 
   8   1   7     3022.40     3172.39    166.38 o 
   9   1   7       77.94       95.57     13.06 o 
  10   1   7        1.47        8.26      6.92 o 
  11   1   7       83.68      124.12     23.96 o 
  12   1   7      926.11     1053.57     63.22 o 
  -8   2   7      437.54      461.07     45.85 o 
  -7   2   7       98.57       76.73     19.77 o 
  -6   2   7        1.31        0.47      9.52 o 
  -5   2   7      799.52      880.54     51.38 o 
  -4   2   7     1768.61     1679.42     74.80 o 
  -3   2   7      668.30      611.07     38.20 o 
  -2   2   7      398.50      422.05     17.67 o 
  -1   2   7     1797.18     1726.94     46.22 o 
   0   2   7     3775.51     3636.35     62.07 o 
   1   2   7     8062.60     7887.88    124.12 o 
   2   2   7      700.47      717.36     16.95 o 
   3   2   7     7106.07     7408.41    117.23 o 
   4   2   7       62.94       61.89      7.87 o 
   5   2   7     7450.52     7575.02    157.46 o 
   6   2   7      647.23      654.91     25.71 o 
   7   2   7        3.80        9.22      5.16 o 
   8   2   7     2239.49     2204.48     60.65 o 
   9   2   7      421.18      387.75     22.95 o 
  10   2   7       49.17       29.66      8.78 o 
  11   2   7       59.25       64.69     18.30 o 
  12   2   7      808.76      881.47     57.63 o 
  -8   3   7      163.53      207.71     34.87 o 
  -7   3   7        0.44        3.33     10.58 o 
  -6   3   7       11.57       16.57     11.25 o 
  -5   3   7      160.20      177.82     26.69 o 
  -4   3   7     2320.92     2266.80     91.77 o 
  -3   3   7       15.34       17.16      5.51 o 
  -2   3   7       61.47       71.25      7.63 o 
  -1   3   7       61.54       90.96      7.21 o 
   0   3   7     7258.96     7143.18    111.48 o 
   1   3   7     1366.68     1461.21     29.52 o 
   2   3   7     2142.78     2165.53     44.32 o 
   3   3   7     1360.41     1380.72     27.92 o 
   4   3   7     8769.28     8748.83    171.52 o 
   5   3   7     5046.73     5150.26    109.19 o 
   6   3   7      396.43      370.34     18.84 o 
   7   3   7     1180.20     1255.33     40.27 o 
   8   3   7        2.18        2.29      5.48 o 
   9   3   7     1592.98     1567.34     90.91 o 
  10   3   7      527.80      534.91     27.58 o 
  11   3   7       21.67       35.60     14.51 o 
  -8   4   7       17.08       16.57     15.57 o 
  -7   4   7      558.72      546.85     48.18 o 
  -6   4   7       11.48        8.05     10.78 o 
  -5   4   7       51.34       54.90     15.84 o 
  -4   4   7     1235.20     1200.15     39.43 o 
  -3   4   7      398.48      340.54     30.01 o 
  -2   4   7       23.10       23.36      8.65 o 
  -1   4   7      299.62      322.98     12.13 o 
   0   4   7     4421.26     4485.33     94.62 o 
   1   4   7     1128.32     1242.90     40.70 o 
   2   4   7      455.00      461.43     25.59 o 
   3   4   7       83.36       92.33      9.56 o 
   4   4   7     8631.20     8803.75    208.34 o 
   5   4   7      755.21      862.95     70.71 o 
   6   4   7      753.39      636.24     38.13 o 
   7   4   7        0.74        7.73      5.43 o 
   8   4   7     2078.23     1945.88     56.95 o 
   9   4   7     1982.95     1940.27     58.36 o 
  10   4   7      653.41      530.49     59.00 o 
  11   4   7       88.45      108.28     24.42 o 
  -7   5   7      314.27      318.31     39.46 o 
  -6   5   7       64.21       75.60     19.03 o 
  -5   5   7        2.91        1.23      4.60 o 
  -4   5   7      123.70       96.50     19.83 o 
  -3   5   7     2400.66     2306.33     90.78 o 
  -2   5   7      388.51      459.07     30.48 o 
  -1   5   7        3.33       13.22      8.50 o 
   0   5   7     1591.43     1557.76     59.03 o 
   1   5   7     3147.27     3035.53     95.83 o 
   2   5   7       78.79       87.11      8.44 o 
   3   5   7      180.25      211.20     11.98 o 
   4   5   7     2003.81     2047.25     74.00 o 
   5   5   7      723.36      703.51     37.27 o 
   7   5   7       19.81       19.58     10.35 o 
   8   5   7     2511.81     2513.20     69.17 o 
   9   5   7        2.16       17.67      8.07 o 
  10   5   7      471.14      395.78     40.80 o 
  11   5   7       14.29       23.96     16.04 o 
  -7   6   7       41.50       58.30     19.37 o 
  -6   6   7      770.89      727.94     50.65 o 
  -5   6   7        0.26        0.80      8.19 o 
  -4   6   7     1122.32     1012.98     55.77 o 
  -3   6   7     1482.23     1430.85     65.75 o 
  -2   6   7     1423.63     1400.97     61.43 o 
  -1   6   7       55.13       60.07     10.98 o 
   0   6   7      255.49      308.80     22.16 o 
   1   6   7     6419.92     6382.79    186.34 o 
   2   6   7      214.00      209.45     14.16 o 
   4   6   7      467.00      464.13     30.68 o 
   5   6   7      866.16      785.84     41.99 o 
   6   6   7       16.31        7.45      8.65 o 
   7   6   7      506.65      425.99     33.21 o 
   8   6   7     1131.72     1010.51     55.84 o 
   9   6   7      440.93      368.08     26.00 o 
  10   6   7      307.77      314.77     26.69 o 
  -7   7   7       43.19       46.59     17.50 o 
  -6   7   7      102.54      119.26     24.76 o 
  -5   7   7       62.31       76.53     19.03 o 
  -4   7   7      387.24      366.50     35.07 o 
  -3   7   7       21.41       48.52     13.31 o 
  -2   7   7     3632.88     3447.75     74.83 o 
  -1   7   7       15.91       15.12      5.31 o 
   0   7   7     2676.14     2439.43     86.58 o 
   1   7   7     3302.14     3275.05    110.74 o 
   2   7   7     3959.70     4064.98     92.95 o 
   3   7   7      109.08      129.82     16.87 o 
   4   7   7      292.80      230.53     24.76 o 
   5   7   7     2327.20     2514.64     95.17 o 
   6   7   7      556.60      554.77     38.60 o 
   7   7   7      364.57      337.15     33.74 o 
   8   7   7       95.03      111.34     21.96 o 
   9   7   7      470.25      519.90     44.79 o 
  10   7   7       59.22       60.11     12.72 o 
  -6   8   7       16.05       17.90     10.85 o 
  -5   8   7       33.66       65.22     17.04 o 
  -4   8   7      354.93      330.56     33.48 o 
  -3   8   7      788.80      739.98     44.72 o 
  -2   8   7       78.18       67.15     14.84 o 
  -1   8   7      728.85      705.11     39.46 o 
   0   8   7      635.16      621.85     39.27 o 
   1   8   7      245.40      254.09     25.89 o 
   2   8   7     3382.76     3396.66     83.30 o 
   3   8   7       15.97       22.59      7.58 o 
   4   8   7     1298.97     1436.44     66.48 o 
   5   8   7      766.64      853.98     49.65 o 
   6   8   7     3136.93     2830.75    108.48 o 
   7   8   7        0.25        2.53     10.38 o 
   8   8   7       61.42       63.89     18.24 o 
   9   8   7      419.30      433.38     43.19 o 
  -6   9   7       14.88       24.09     11.78 o 
  -5   9   7       32.96       36.67     13.51 o 
  -4   9   7      101.22       92.24     20.10 o 
  -3   9   7      557.16      591.17     40.60 o 
  -2   9   7      458.98      444.89     32.81 o 
  -1   9   7      298.42      359.98     35.21 o 
   0   9   7      955.39      983.49     53.84 o 
   1   9   7      454.11      502.26     36.07 o 
   2   9   7      137.90      144.37     15.93 o 
   3   9   7      377.17      414.04     23.62 o 
   4   9   7      774.96      807.00     49.65 o 
   5   9   7       97.65      148.68     25.49 o 
   6   9   7     1010.27     1051.24     60.16 o 
   7   9   7       36.23       43.79     15.24 o 
   8   9   7      280.96      370.42     40.13 o 
  -5  10   7       45.14       65.42     17.84 o 
  -4  10   7       63.09       68.88     18.24 o 
  -2  10   7      143.06      171.84     29.35 o 
  -1  10   7        3.30       15.91     12.38 o 
   0  10   7        0.42        4.46     10.25 o 
   1  10   7      443.59      448.09     35.54 o 
   2  10   7      281.82      313.65     25.76 o 
   3  10   7      457.56      482.06     27.26 o 
   4  10   7      525.29      505.99     43.52 o 
   5  10   7      725.75      796.22     53.31 o 
   6  10   7      138.13      176.76     29.02 o 
   7  10   7      245.71      208.11     32.54 o 
  -4  11   7       10.93        7.65     15.91 o 
  -3  11   7       42.78       58.70     22.36 o 
  -2  11   7      946.54      995.61     63.49 o 
  -1  11   7       91.20       91.71     23.83 o 
   0  11   7       10.38      -12.58     11.65 o 
   1  11   7       50.09       58.43     18.17 o 
   2  11   7      385.06      422.15     28.39 o 
   3  11   7      142.13      110.47     24.09 o 
   4  11   7       67.06       91.04     23.76 o 
   5  11   7       46.57       65.75     20.23 o 
   6  11   7      265.99      301.94     39.20 o 
  -2  12   7      277.33      351.92     43.52 o 
  -1  12   7       48.41       70.41     21.36 o 
   0  12   7       28.54       29.95     15.97 o 
   1  12   7       30.74       44.79     18.83 o 
   2  12   7      766.91      841.66     39.97 o 
   3  12   7        4.29       -4.19     12.38 o 
   4  12   7       59.93       62.69     20.96 o 
   0  -8   8      310.18      320.24     38.93 o 
   1  -8   8      185.75      199.99     31.94 o 
   2  -8   8       30.21       49.58     17.70 o 
   3  -8   8      596.41      558.56     43.79 o 
   4  -8   8      715.31      688.07     48.18 o 
   5  -8   8      112.85      136.70     25.29 o 
  -2  -7   8      255.28      270.80     37.14 o 
  -1  -7   8       10.22       17.70     13.98 o 
   0  -7   8       43.34       58.63     17.44 o 
   1  -7   8      635.75      766.00     50.45 o 
   2  -7   8        4.44       15.64     11.85 o 
   3  -7   8       34.60       36.94     14.57 o 
   4  -7   8      587.20      597.76     42.86 o 
   5  -7   8      116.22      158.66     26.15 o 
  -3  -6   8        0.89       -9.05     10.85 o 
  -2  -6   8      345.42      325.37     37.80 o 
  -1  -6   8        2.94        3.13     11.05 o 
   0  -6   8      124.88      127.84     23.43 o 
   1  -6   8     1103.87     1053.64     58.63 o 
   2  -6   8     1306.02     1466.72     70.74 o 
   3  -6   8      329.04      312.12     31.68 o 
   4  -6   8       53.77       66.22     17.24 o 
   5  -6   8      611.40      612.47     41.46 o 
   9  -6   8      281.13      278.58     31.21 o 
  -4  -5   8      221.24      196.66     31.28 o 
  -3  -5   8       32.75       19.37     13.18 o 
  -2  -5   8      417.30      340.74     36.74 o 
  -1  -5   8      141.26      137.10     23.89 o 
   0  -5   8        0.86        5.52      9.92 o 
   1  -5   8      217.66      206.51     26.22 o 
   2  -5   8     2117.48     2233.46     89.58 o 
   3  -5   8      266.57      258.48     27.35 o 
   4  -5   8       14.28       20.63     10.45 o 
   5  -5   8      441.45      468.65     33.74 o 
   8  -5   8       88.25       90.78     18.30 o 
   9  -5   8      209.24      221.88     28.28 o 
  10  -5   8      163.54      242.58     32.01 o 
  -5  -4   8      106.97       98.70     23.89 o 
  -4  -4   8      108.11      140.36     25.95 o 
  -3  -4   8      334.07      367.43     37.40 o 
  -2  -4   8      113.28      115.93     22.49 o 
  -1  -4   8     1008.99      870.29     50.65 o 
   0  -4   8     1081.83     1071.27     55.37 o 
   1  -4   8     1329.85     1313.19     60.96 o 
   2  -4   8      860.89      836.61     45.12 o 
   3  -4   8       61.58       75.00     15.31 o 
   4  -4   8       64.05       56.44     13.24 o 
   5  -4   8      151.41      181.60     16.34 o 
   6  -4   8     2214.49     2253.89     92.17 o 
   7  -4   8       20.42       28.63      9.78 o 
   8  -4   8        3.63       -0.66      5.87 o 
   9  -4   8      139.91      165.10     18.17 o 
  10  -4   8      507.63      560.52     30.21 o 
  -5  -3   8       78.12       62.89     18.90 o 
  -4  -3   8       93.25       95.50     20.90 o 
  -3  -3   8     1095.56     1126.31     60.96 o 
  -2  -3   8       86.71       88.25     18.90 o 
  -1  -3   8     2750.79     2748.76    104.35 o 
   0  -3   8     1408.85     1350.46     61.23 o 
   1  -3   8      217.24      191.60     21.96 o 
   2  -3   8      773.66      738.65     39.27 o 
   3  -3   8     3747.72     3875.96     89.50 o 
   4  -3   8       23.71       36.16      7.47 o 
   5  -3   8      306.75      306.98     13.65 o 
   6  -3   8     1628.49     1557.91     45.33 o 
   7  -3   8      320.81      373.78     21.31 o 
   8  -3   8        0.11        3.57      5.60 o 
   9  -3   8       19.69       19.46      7.62 o 
  10  -3   8      807.58      869.84     37.40 o 
  11  -3   8       17.99       37.93     17.17 o 
  -6  -2   8      377.15      446.36     45.25 o 
  -5  -2   8      143.59      113.54     22.89 o 
  -4  -2   8        2.48       12.98     10.18 o 
  -3  -2   8      371.94      350.72     34.14 o 
  -2  -2   8     5253.13     5148.13    169.24 o 
  -1  -2   8      278.52      260.21     26.35 o 
   0  -2   8        4.02        0.27      5.46 o 
   1  -2   8     1000.94      899.47     30.62 o 
   2  -2   8     1798.86     1840.74     49.20 o 
   3  -2   8     1347.10     1294.37     47.35 o 
   4  -2   8     2835.90     2945.83     54.33 o 
   5  -2   8      443.19      387.56     37.24 o 
   6  -2   8       12.93       16.69      5.38 o 
   7  -2   8     2401.75     2573.69     67.07 o 
   8  -2   8      206.54      198.65     17.72 o 
   9  -2   8      726.04      714.92     31.90 o 
  10  -2   8     1057.77     1129.68     43.23 o 
  11  -2   8      125.45      170.17     28.88 o 
  -6  -1   8       90.51       96.50     23.43 o 
  -5  -1   8      536.72      530.61     41.26 o 
  -4  -1   8        0.02       -9.48      6.32 o 
  -3  -1   8      228.29      200.59     27.22 o 
  -2  -1   8     5887.03     5898.63    187.14 o 
  -1  -1   8       21.25       10.91      6.85 o 
   0  -1   8      333.76      304.12     16.09 o 
   1  -1   8      380.71      369.67     17.58 o 
   2  -1   8     4819.78     4630.68     78.27 o 
   3  -1   8      136.00      134.72      9.16 o 
   4  -1   8     1503.80     1570.75     32.50 o 
   5  -1   8      832.26      768.81     26.32 o 
   6  -1   8     1600.37     1568.10     45.03 o 
   7  -1   8     1305.19     1263.14     55.87 o 
   8  -1   8     1610.89     1648.43     55.47 o 
   9  -1   8      328.48      378.25     24.16 o 
  10  -1   8        2.66        4.67      6.96 o 
  11  -1   8      796.49      811.92     53.77 o 
  -7   0   8       54.25       75.40     21.30 o 
  -6   0   8       16.74        4.99      9.78 o 
  -5   0   8      513.25      512.18     40.86 o 
  -4   0   8      525.04      474.51     37.73 o 
  -3   0   8     1572.19     1552.11     71.28 o 
  -2   0   8       14.35       17.04      8.45 o 
  -1   0   8     2063.36     1923.75    103.69 o 
   0   0   8      127.86      115.46     23.06 o 
   1   0   8     1815.47     1755.92     37.04 o 
   2   0   8     7611.42     7872.08    123.28 o 
   3   0   8     1191.80     1174.37     33.26 o 
   4   0   8      264.58      250.32     10.32 o 
   5   0   8      268.50      273.78     15.15 o 
   6   0   8     4881.71     4763.96    104.37 o 
   7   0   8      598.17      513.62     23.60 o 
   8   0   8     1713.47     1662.36     50.33 o 
   9   0   8      207.62      228.17     19.34 o 
  10   0   8      897.56      899.47     52.24 o 
  11   0   8      123.46      152.47     25.82 o 
  -7   1   8       53.04       66.15     20.90 o 
  -6   1   8       50.94       45.79     16.37 o 
  -5   1   8     1560.27     1451.61     72.14 o 
  -4   1   8     1900.69     1719.48     78.06 o 
  -3   1   8        6.87        9.78      8.39 o 
  -2   1   8       44.43       26.82     10.05 o 
  -1   1   8     2932.26     3052.75     70.70 o 
   0   1   8       19.95       20.29      5.62 o 
   1   1   8       12.42       58.16     13.61 o 
   2   1   8       75.53       70.99      8.50 o 
   3   1   8     4134.44     4276.73     72.23 o 
   4   1   8      296.68      295.60     15.00 o 
   5   1   8      525.42      452.97     30.91 o 
   6   1   8     5051.01     5362.36    194.90 o 
   7   1   8     1099.25      901.41     92.91 o 
   8   1   8      228.89      240.64     24.49 o 
   9   1   8        3.86        6.06      6.36 o 
  10   1   8      586.51      665.50     30.82 o 
  11   1   8      158.14      170.64     27.02 o 
  12   1   8      673.43      738.72     52.18 o 
  -7   2   8       13.10       13.91     12.98 o 
  -6   2   8     1189.88     1262.08     68.88 o 
  -5   2   8        6.43        2.99      9.12 o 
  -4   2   8      244.02      197.26     26.89 o 
  -3   2   8       20.82       35.87     11.58 o 
  -2   2   8      966.99      960.13     49.31 o 
  -1   2   8      432.49      364.09     26.95 o 
   0   2   8     4226.03     4157.57     71.07 o 
   1   2   8      344.76      323.03     12.44 o 
   2   2   8      418.91      376.65     11.70 o 
   3   2   8     6096.59     6265.46    101.32 o 
   4   2   8      848.27      857.32     38.40 o 
   5   2   8      295.69      315.49     17.26 o 
   6   2   8      273.80      334.86     43.56 o 
   7   2   8     3463.73     3633.26    118.76 o 
   8   2   8      140.46      189.27     24.56 o 
   9   2   8       21.41       38.24      9.13 o 
  10   2   8      616.83      699.37     63.89 o 
  11   2   8      873.81      744.79     34.01 o 
  -7   3   8      177.71      179.62     31.15 o 
  -6   3   8     1398.67     1366.43     73.27 o 
  -5   3   8      735.84      785.10     50.38 o 
  -4   3   8     1644.82     1663.05     76.87 o 
  -3   3   8       28.07       43.92     12.71 o 
  -2   3   8     2449.79     2396.24     91.51 o 
  -1   3   8       11.57       12.53      4.58 o 
   0   3   8     4755.75     4696.37     78.57 o 
   1   3   8        0.86        2.54      2.46 o 
   2   3   8      396.66      360.97     17.72 o 
   3   3   8      681.92      717.23     17.80 o 
   4   3   8     9956.74     9963.93    193.82 o 
   5   3   8       36.86       88.98     38.63 o 
   6   3   8      840.78      828.33     51.34 o 
   7   3   8     1719.44     1757.34     51.21 o 
   8   3   8      317.54      269.88     20.16 o 
   9   3   8        5.44        4.90      6.19 o 
  10   3   8      437.01      425.22     25.66 o 
  11   3   8      875.11      938.51     39.13 o 
  -7   4   8        0.45        0.60     12.98 o 
  -6   4   8       90.57       92.17     22.29 o 
  -5   4   8     1214.72     1154.06     64.69 o 
  -4   4   8        0.25       -4.33      7.65 o 
  -3   4   8       99.28      123.12     20.76 o 
  -2   4   8     1231.33     1168.11     56.17 o 
  -1   4   8     3606.38     3632.70     63.82 o 
   0   4   8     1596.67     1645.29     34.58 o 
   1   4   8      849.80      907.44     27.89 o 
   2   4   8     2834.07     2759.45     50.79 o 
   3   4   8      820.42      794.91     19.89 o 
   4   4   8    11023.00    10431.69    324.00 o 
   5   4   8      516.12      516.62     22.23 o 
   6   4   8      323.38      332.56     19.18 o 
   7   4   8        0.07       11.57      6.19 o 
   8   4   8     3902.17     3888.55     94.42 o 
   9   4   8        0.15        3.22      6.11 o 
  10   4   8       11.74        9.94      7.55 o 
  11   4   8      242.03      323.90     25.81 o 
  -7   5   8       36.88       50.45     19.43 o 
  -6   5   8       31.91       18.43     11.71 o 
  -5   5   8       81.75      107.61     22.56 o 
  -4   5   8     1472.93     1510.05     73.74 o 
  -3   5   8      303.26      336.08     31.94 o 
  -2   5   8        9.71        9.38      7.05 o 
  -1   5   8     3371.80     3103.60    166.64 o 
   0   5   8      195.95      199.12     10.99 o 
   1   5   8      207.03      247.28     14.17 o 
   2   5   8     1603.35     1588.32     34.29 o 
   3   5   8     5853.63     5922.71    123.79 o 
   4   5   8      367.67      366.80     44.22 o 
   5   5   8     1940.62     1886.46     57.50 o 
   6   5   8      432.09      459.56     23.01 o 
   7   5   8     1940.29     1784.82     53.46 o 
   8   5   8     4049.01     3779.95     93.50 o 
   9   5   8     1116.26      959.82     38.88 o 
  10   5   8       60.01       78.43     13.66 o 
  11   5   8        8.77        6.54      8.16 o 
  -7   6   8        0.34       -9.52     10.12 o 
  -6   6   8        9.57       36.94     16.11 o 
  -5   6   8       98.68       72.87     20.03 o 
  -4   6   8     1191.26     1168.77     63.02 o 
  -3   6   8        0.27        3.39      7.05 o 
  -2   6   8        3.44       10.38      6.99 o 
  -1   6   8      157.67      147.26     10.12 o 
   0   6   8     4174.24     4134.69    131.57 o 
   1   6   8      111.97       99.63     13.98 o 
   2   6   8      399.50      406.23     17.85 o 
   3   6   8     2972.70     3115.56    116.03 o 
   4   6   8      309.68      253.29     23.83 o 
   5   6   8      387.76      361.37     27.62 o 
   6   6   8     1126.58      984.69     49.91 o 
   7   6   8     1302.98     1537.07     69.21 o 
   8   6   8        2.15       10.17      6.75 o 
   9   6   8      564.22      474.61     29.07 o 
  10   6   8       32.31       45.65     11.15 o 
  -6   7   8       50.05       77.80     20.83 o 
  -5   7   8       36.41       35.54     14.24 o 
  -4   7   8      315.06      344.93     35.60 o 
  -3   7   8      138.61      136.43     22.63 o 
  -2   7   8       13.68       24.96      9.18 o 
  -1   7   8      282.32      290.61     18.00 o 
   0   7   8     3078.74     3008.11    102.82 o 
   1   7   8      102.06      111.01     15.77 o 
   2   7   8      342.88      345.56     18.67 o 
   3   7   8      222.63      241.45     24.82 o 
   4   7   8     2728.80     2802.14    100.43 o 
   5   7   8        6.24       12.05      9.98 o 
   6   7   8      799.45      710.77     43.39 o 
   7   7   8     2425.60     2364.70     95.63 o 
   8   7   8      489.62      487.89     41.39 o 
   9   7   8        8.94       28.62      9.42 o 
  10   7   8      116.43      101.79     16.61 o 
  -6   8   8       38.95       30.81     14.38 o 
  -5   8   8      140.29      161.59     27.82 o 
  -4   8   8      166.32      173.57     26.82 o 
  -3   8   8      348.04      388.59     35.01 o 
  -2   8   8      100.23       91.64     17.37 o 
  -1   8   8      136.99      104.22     17.37 o 
   0   8   8     1989.33     1908.55     74.54 o 
   1   8   8      925.35      948.82     49.38 o 
   2   8   8      553.11      574.77     26.03 o 
   3   8   8      572.30      646.74     40.93 o 
   4   8   8     2854.44     2853.05    106.22 o 
   5   8   8       35.70       47.65     15.44 o 
   6   8   8       23.76       14.51     11.31 o 
   7   8   8       34.63       49.18     15.91 o 
   8   8   8      450.36      471.12     42.59 o 
   9   8   8       29.81       17.77     13.78 o 
  -5   9   8       95.74      129.24     25.62 o 
  -4   9   8       91.36       83.46     18.90 o 
  -3   9   8      205.13      232.93     29.42 o 
  -2   9   8      295.98      318.91     31.35 o 
  -1   9   8      420.84      344.60     27.95 o 
   0   9   8       15.26       40.60     14.64 o 
   1   9   8     1434.65     1527.48     69.08 o 
   2   9   8      167.20      201.08     18.33 o 
   3   9   8      143.85      161.85     24.96 o 
   4   9   8     1170.33     1087.85     58.63 o 
   5   9   8     2740.14     2755.82    109.88 o 
   6   9   8        0.04        1.20     10.85 o 
   7   9   8      128.00      129.44     25.16 o 
   8   9   8      498.16      527.95     47.18 o 
  -4  10   8      572.74      557.57     43.59 o 
  -3  10   8       35.17       66.42     16.90 o 
  -1  10   8      543.68      562.49     43.99 o 
   0  10   8       70.65       82.26     20.70 o 
   1  10   8      205.79      217.89     28.35 o 
   2  10   8      572.52      590.50     29.75 o 
   3  10   8       89.75      117.73     23.63 o 
   4  10   8       10.68       17.84     13.11 o 
   5  10   8      908.32      954.34     59.10 o 
   6  10   8       40.21       51.64     17.44 o 
   7  10   8      129.35      170.37     30.48 o 
  -3  11   8      228.39      306.07     43.92 o 
  -2  11   8       50.39       84.32     25.82 o 
  -1  11   8       10.25       33.08     17.37 o 
   0  11   8     1365.81     1366.30     71.68 o 
   1  11   8       14.90       21.10     13.91 o 
   2  11   8      722.94      755.63     47.38 o 
   3  11   8      873.70      887.39     57.77 o 
   4  11   8      430.53      475.91     45.25 o 
   5  11   8       39.12       52.51     18.83 o 
   6  11   8      404.20      442.50     45.59 o 
  -1  12   8        7.19       29.28     17.24 o 
   0  12   8      131.68      148.87     28.82 o 
   1  12   8      347.53      394.52     40.93 o 
   2  12   8      124.09      167.98     31.48 o 
   3  12   8       63.96       55.44     18.77 o 
   4  12   8      243.49      315.85     41.06 o 
   0  -7   9       27.34       37.87     15.97 o 
   1  -7   9      217.98      246.84     33.81 o 
   2  -7   9       81.59      103.42     22.83 o 
   3  -7   9      694.21      623.38     45.39 o 
   4  -7   9        0.77        3.73     11.85 o 
   5  -7   9       40.69       67.62     18.43 o 
  -2  -6   9       27.39       17.97     13.51 o 
  -1  -6   9       68.47      125.38     25.22 o 
   0  -6   9      574.94      571.81     43.52 o 
   1  -6   9       27.28       38.67     15.51 o 
   2  -6   9      352.08      396.45     37.53 o 
   3  -6   9      576.03      504.66     38.40 o 
   4  -6   9      290.37      357.85     34.61 o 
  -3  -5   9      283.94      274.52     36.07 o 
  -2  -5   9        8.85       21.56     14.24 o 
  -1  -5   9        4.66       11.85     10.91 o 
   0  -5   9      571.01      642.62     45.06 o 
   1  -5   9     1901.76     1939.30     84.59 o 
   2  -5   9       14.98       43.92     13.78 o 
   3  -5   9       27.79       32.28     12.64 o 
   4  -5   9      821.27      821.17     47.25 o 
  -4  -4   9       15.62       -5.66     10.98 o 
  -3  -4   9      221.40      211.83     30.61 o 
  -2  -4   9       58.45       60.43     17.17 o 
  -1  -4   9      121.95      139.82     24.02 o 
   0  -4   9      316.14      268.07     30.21 o 
   1  -4   9     2096.37     2119.65     87.12 o 
   2  -4   9      186.04      212.50     25.22 o 
   3  -4   9        8.52       -3.33      6.66 o 
   4  -4   9      472.55      435.64     31.01 o 
   5  -4   9     2020.73     2093.03     88.05 o 
   6  -4   9      125.20      157.19     24.89 o 
   7  -4   9       38.64       49.45     16.31 o 
   8  -4   9      834.49      904.30     55.84 o 
   9  -4   9       33.33       76.33     20.16 o 
  10  -4   9       49.06       61.32     12.70 o 
  -5  -3   9        7.46       13.91     12.98 o 
  -4  -3   9      129.71      128.51     24.76 o 
  -3  -3   9      131.38      108.48     21.30 o 
  -2  -3   9       41.58       39.40     14.38 o 
  -1  -3   9     1055.84     1006.72     54.90 o 
   0  -3   9      726.50      768.13     45.65 o 
   1  -3   9      197.07      181.55     22.69 o 
   2  -3   9       17.27       21.63     10.18 o 
   3  -3   9      131.31      129.70     22.86 o 
   4  -3   9       66.76       71.36      8.16 o 
   5  -3   9     2486.23     2265.25    232.23 o 
   6  -3   9       22.84       29.81     12.18 o 
   7  -3   9      248.28      269.73     31.41 o 
   8  -3   9      150.66      157.81     24.06 o 
   9  -3   9     1899.54     1930.64     59.72 o 
  10  -3   9       15.30       33.51      9.64 o 
  -5  -2   9       34.42       28.88     13.71 o 
  -4  -2   9       97.07      136.50     26.09 o 
  -3  -2   9        8.00        2.80      8.92 o 
  -2  -2   9     1981.22     1784.97     79.13 o 
  -1  -2   9      235.69      226.01     26.49 o 
   0  -2   9     1443.68     1361.97     61.89 o 
   1  -2   9       94.34       82.19     10.91 o 
   2  -2   9      557.64      613.82     25.09 o 
   3  -2   9      461.73      415.80     27.17 o 
   4  -2   9       77.45       90.50      8.61 o 
   5  -2   9      767.78      752.23     43.79 o 
   6  -2   9      509.84      482.63     35.41 o 
   7  -2   9      183.97      186.15     15.97 o 
   8  -2   9      110.73      125.40     14.86 o 
   9  -2   9      969.87     1060.48     40.85 o 
  10  -2   9       58.68       78.93     20.76 o 
  11  -2   9       16.90       24.18     13.68 o 
  -6  -1   9       10.62        9.45     11.78 o 
  -5  -1   9       25.53       24.42     12.91 o 
  -4  -1   9       56.44       85.65     20.50 o 
  -3  -1   9     1706.07     1538.26     74.47 o 
  -2  -1   9       99.43      108.61     20.76 o 
  -1  -1   9       45.49       23.56     10.32 o 
   0  -1   9       65.49       71.13     10.02 o 
   1  -1   9      281.44      291.89     16.91 o 
   2  -1   9     2906.01     2857.22     54.27 o 
   3  -1   9      345.21      382.30     14.57 o 
   4  -1   9      478.23      417.54     30.28 o 
   5  -1   9       14.72        7.52      7.19 o 
   6  -1   9      605.85      640.16     40.46 o 
   7  -1   9      896.23      817.33     31.28 o 
   8  -1   9      460.67      481.83     24.65 o 
   9  -1   9      389.60      412.42     25.75 o 
  10  -1   9      384.14      448.01     64.32 o 
  11  -1   9       18.36       34.02      9.89 o 
  -6   0   9       45.17        6.59     10.18 o 
  -5   0   9        4.97        1.06      9.12 o 
  -4   0   9      337.08      332.02     35.47 o 
  -3   0   9     2914.77     3101.35    118.79 o 
  -2   0   9      399.63      380.81     34.21 o 
  -1   0   9      305.96      293.35     17.27 o 
   0   0   9      250.45      233.16     28.52 o 
   1   0   9     6199.32     6061.22    127.13 o 
   2   0   9     1680.84     1504.87     64.18 o 
   3   0   9      625.64      646.02     19.08 o 
   4   0   9      851.45      756.02     40.93 o 
   5   0   9     1471.45     1598.69     68.21 o 
   6   0   9     2148.48     2171.63     61.43 o 
   7   0   9      368.66      353.71     20.33 o 
   8   0   9        1.97        3.86      5.26 o 
   9   0   9        7.45        5.26      6.53 o 
  10   0   9      737.32      769.41     34.19 o 
  11   0   9       42.93       51.60     12.24 o 
  -6   1   9      279.97      300.61     36.94 o 
  -5   1   9      109.43      127.31     24.16 o 
  -4   1   9      668.12      664.25     45.39 o 
  -3   1   9      209.95      287.17     32.21 o 
  -2   1   9      731.07      674.23     42.53 o 
  -1   1   9      143.90      133.96     20.13 o 
   0   1   9      154.55      163.95     13.06 o 
   1   1   9     5473.84     5578.13     93.00 o 
   2   1   9     1128.77     1133.12     27.73 o 
   3   1   9      655.68      605.35     37.53 o 
   4   1   9       34.05       37.27     12.25 o 
   5   1   9    10417.14    10807.16    211.11 o 
   6   1   9      307.58      303.45     17.93 o 
   7   1   9     1272.56     1132.44     38.29 o 
   8   1   9      270.11      299.41     20.69 o 
   9   1   9      889.95      916.39     36.52 o 
  10   1   9      230.13      259.13     21.53 o 
  11   1   9      807.23      832.21     36.74 o 
  -6   2   9      580.56      512.31     46.45 o 
  -5   2   9      505.08      477.37     42.66 o 
  -4   2   9      470.37      495.41     39.07 o 
  -3   2   9      410.90      411.29     36.94 o 
  -2   2   9     1615.17     1659.45     73.14 o 
  -1   2   9      990.71      964.38     31.32 o 
   0   2   9       11.46       10.98      5.46 o 
   1   2   9      639.98      614.09     19.02 o 
   2   2   9     6156.37     6213.31    127.69 o 
   3   2   9      112.46      125.44     10.65 o 
   4   2   9      155.02      160.86     12.23 o 
   5   2   9     3836.24     4004.80     89.80 o 
   6   2   9     1039.80     1012.38     34.64 o 
   7   2   9     2191.59     2039.20    164.18 o 
   8   2   9       57.54       62.81     11.06 o 
   9   2   9     2227.07     2371.92     66.85 o 
  10   2   9       72.36       87.35     13.63 o 
  11   2   9     1086.15     1086.95     42.92 o 
  -6   3   9       21.53       11.51     10.65 o 
  -5   3   9      167.53      167.11     27.88 o 
  -4   3   9      230.18      172.03     26.42 o 
  -3   3   9      639.81      625.58     42.46 o 
  -2   3   9     1124.92     1107.14     56.44 o 
  -1   3   9      926.64      925.98     40.50 o 
   0   3   9      159.87      165.75     10.62 o 
   1   3   9      958.49      976.38     24.89 o 
   2   3   9     1727.23     1548.56    108.58 o 
   3   3   9     4172.37     4026.52     85.83 o 
   4   3   9        7.84       21.48      9.88 o 
   5   3   9       30.58       31.63     14.34 o 
   6   3   9     4302.54     4145.09    147.84 o 
   7   3   9      138.16      122.06     14.08 o 
   8   3   9        0.24       -0.94      7.95 o 
   9   3   9     1188.62     1253.43     44.48 o 
  10   3   9      930.84      806.00     35.44 o 
  11   3   9      148.31      152.25     25.82 o 
  -6   4   9      552.65      509.91     47.58 o 
  -5   4   9      201.42      157.86     27.49 o 
  -4   4   9        0.48        1.13      7.85 o 
  -3   4   9      719.08      749.43     47.92 o 
  -2   4   9        3.15        1.00      7.92 o 
  -1   4   9     2443.91     2543.32     95.04 o 
   0   4   9        0.76        4.87      3.48 o 
   1   4   9     3338.30     3505.82     78.96 o 
   2   4   9      272.39      211.11      9.91 o 
   3   4   9     2620.38     2441.23     77.30 o 
   4   4   9        0.04       -3.41      3.78 o 
   5   4   9        2.55        6.18      4.79 o 
   6   4   9     1035.80      941.42     70.64 o 
   7   4   9     2243.08     1962.64     56.14 o 
   8   4   9      232.91      171.65     17.48 o 
   9   4   9      540.64      487.49     26.41 o 
  10   4   9     1415.66     1340.96     48.55 o 
  11   4   9       17.74       25.33      9.55 o 
  -6   5   9       62.45       99.96     23.23 o 
  -5   5   9        2.55       15.17     10.58 o 
  -4   5   9      555.99      558.70     42.99 o 
  -3   5   9      175.15      217.56     28.28 o 
  -2   5   9      840.96      806.80     46.79 o 
  -1   5   9     1345.50     1370.79     40.15 o 
   0   5   9        1.72       11.19      4.36 o 
   1   5   9     3145.51     2953.39     55.82 o 
   2   5   9      246.49      275.55     12.10 o 
   3   5   9     2458.86     2383.09     59.60 o 
   4   5   9      114.50      115.52     12.00 o 
   5   5   9     1253.15     1232.93     39.43 o 
   6   5   9        6.33       21.61      7.31 o 
   7   5   9     2241.30     2005.18     58.03 o 
   8   5   9       71.60       76.42     12.82 o 
   9   5   9       26.35       41.40      9.91 o 
  10   5   9      480.84      521.80     29.94 o 
  11   5   9      400.18      372.15     28.70 o 
  -6   6   9      229.23      299.41     39.00 o 
  -5   6   9      392.58      382.60     40.60 o 
  -4   6   9      109.73      111.21     22.89 o 
  -3   6   9      257.34      297.88     32.48 o 
  -2   6   9     1272.82     1140.62     57.63 o 
  -1   6   9      288.31      255.25     25.02 o 
   0   6   9     1141.13     1208.25     29.64 o 
   1   6   9      366.71      350.66     19.00 o 
   2   6   9     3318.09     3299.19     62.71 o 
   3   6   9     2565.00     2516.78     64.25 o 
   4   6   9      650.51      564.35     68.02 o 
   5   6   9      748.93      835.81     32.73 o 
   6   6   9        0.67        6.39      5.81 o 
   7   6   9     3681.57     3423.33     87.25 o 
   8   6   9      531.35      460.44     26.71 o 
   9   6   9       67.35       97.30     15.11 o 
  10   6   9        0.11       11.33      7.60 o 
  -5   7   9      532.11      530.15     47.92 o 
  -4   7   9       43.55       44.86     15.64 o 
  -3   7   9        3.45        1.86      7.59 o 
  -2   7   9      332.99      267.87     28.62 o 
  -1   7   9     2611.33     2544.15     61.76 o 
   0   7   9      175.51      146.01     18.70 o 
   1   7   9      190.84      188.27     19.90 o 
   2   7   9      886.21      900.37     45.72 o 
   3   7   9     1064.38     1076.80     51.51 o 
   4   7   9      545.45      583.25     37.07 o 
   5   7   9      463.82      441.43     32.54 o 
   6   7   9     1183.87     1164.91     57.77 o 
   7   7   9      602.36      581.06     40.66 o 
   8   7   9      710.65      678.65     48.85 o 
   9   7   9      374.34      379.47     48.42 o 
  10   7   9       15.04       26.59     10.36 o 
  -5   8   9      380.84      425.86     44.12 o 
  -4   8   9       46.61       39.13     15.44 o 
  -3   8   9      576.78      452.95     36.40 o 
  -2   8   9        0.04        4.92      7.05 o 
  -1   8   9     1649.96     1637.54     45.34 o 
   0   8   9      247.11      233.73     23.69 o 
   2   8   9      724.03      710.70     29.52 o 
   3   8   9     3374.36     3478.56    121.39 o 
   4   8   9      418.23      411.89     34.41 o 
   5   8   9      806.79      730.40     45.59 o 
   6   8   9     1769.12     1745.50     78.13 o 
   7   8   9      160.22      185.68     27.29 o 
   8   8   9      442.34      443.16     41.06 o 
   9   8   9      148.67      149.30     19.78 o 
  -4   9   9      123.65      113.27     22.56 o 
  -3   9   9       70.54       61.09     17.17 o 
  -2   9   9      607.57      526.55     38.33 o 
  -1   9   9      430.48      398.57     31.01 o 
   1   9   9      154.71      186.54     25.76 o 
   2   9   9      236.04      230.00     28.22 o 
   3   9   9     1727.23     1699.25     76.53 o 
   4   9   9      387.62      391.12     36.00 o 
   5   9   9      131.15      117.86     22.69 o 
   6   9   9      146.92      157.66     26.02 o 
   7   9   9     1605.46     1563.55     77.47 o 
   8   9   9      118.39      119.86     24.62 o 
  -3  10   9       31.13       25.69     13.51 o 
  -2  10   9      243.75      190.00     26.49 o 
  -1  10   9        0.12       22.76     14.71 o 
   0  10   9      582.75      600.36     45.19 o 
   1  10   9      123.27      109.21     21.83 o 
   2  10   9       28.43       43.92     15.64 o 
   3  10   9      642.40      634.63     45.52 o 
   4  10   9      989.44      971.71     57.77 o 
   5  10   9       14.58        5.19     12.38 o 
   6  10   9        6.19        1.53     11.31 o 
   7  10   9      428.73      456.07     44.72 o 
  -2  11   9        1.90        1.40     16.97 o 
  -1  11   9      263.81      276.72     37.93 o 
   0  11   9      132.89      187.14     31.21 o 
   1  11   9       76.27       71.94     20.50 o 
   2  11   9      126.12      136.56     26.62 o 
   3  11   9       46.78       54.97     17.64 o 
   4  11   9      454.74      486.02     45.06 o 
   5  11   9      176.98      211.50     33.41 o 
   6  11   9        0.17        5.26     13.44 o 
   1  12   9      481.02      589.64     52.51 o 
   2  12   9      130.97      158.39     31.01 o 
   3  12   9      173.00      179.29     31.15 o 
   3  -7  10      109.09      111.74     23.63 o 
   4  -7  10       48.36       62.16     19.57 o 
   0  -6  10       23.01       35.47     16.04 o 
   1  -6  10      178.27      206.84     30.68 o 
   2  -6  10      262.93      242.91     31.94 o 
   3  -6  10        0.06       19.10     12.25 o 
   4  -6  10      202.30      203.85     28.88 o 
  -2  -5  10       64.47       56.97     17.90 o 
  -1  -5  10      184.98      212.43     32.81 o 
   0  -5  10       46.47       73.87     19.10 o 
   1  -5  10      109.55       79.79     19.90 o 
   2  -5  10        0.52       -7.99      7.19 o 
   3  -5  10      292.02      374.62     34.94 o 
   4  -5  10       50.97       56.57     16.04 o 
  -3  -4  10       32.20       28.88     13.58 o 
  -2  -4  10        6.49        3.93      9.92 o 
  -1  -4  10      963.91      960.20     57.57 o 
   0  -4  10      269.21      312.86     34.47 o 
   1  -4  10      281.69      309.13     32.14 o 
   2  -4  10      276.98      282.98     30.08 o 
   3  -4  10      525.10      587.51     38.40 o 
   5  -4  10     1012.75     1001.33     57.30 o 
   6  -4  10       21.06        7.59      9.98 o 
   7  -4  10      266.48      365.17     38.73 o 
   8  -4  10      211.56      226.27     33.01 o 
   9  -4  10       68.21       96.03     22.56 o 
  -3  -3  10       97.63       83.92     20.70 o 
  -2  -3  10       35.14       43.26     15.24 o 
  -1  -3  10      280.22      326.63     34.21 o 
   0  -3  10      327.57      329.16     32.54 o 
   1  -3  10       58.71       57.23     15.71 o 
   2  -3  10        7.20       24.62     10.25 o 
   3  -3  10      783.06      763.39     30.83 o 
   4  -3  10      141.58      152.60     23.69 o 
   5  -3  10      566.89      581.14     24.90 o 
   6  -3  10      165.98      182.88     27.35 o 
   7  -3  10      875.12      905.16     54.90 o 
   8  -3  10        3.22        9.65      9.98 o 
   9  -3  10      263.17      249.97     33.28 o 
  10  -3  10       40.76       51.51     17.30 o 
  -4  -2  10       28.99       43.86     16.90 o 
  -3  -2  10      516.23      544.59     43.19 o 
  -2  -2  10      329.08      356.45     36.07 o 
  -1  -2  10       92.48      102.29     19.37 o 
   0  -2  10     1904.86     1769.46     76.60 o 
   1  -2  10      206.45      201.25     23.69 o 
   2  -2  10      167.15      175.31     15.65 o 
   3  -2  10     1515.81     1365.20     42.72 o 
   4  -2  10     1633.41     1588.90     45.28 o 
   5  -2  10        0.09       -5.87      4.32 o 
   6  -2  10       11.94       23.76     10.45 o 
   7  -2  10      794.20      769.33     48.65 o 
   8  -2  10     1361.83     1368.82     69.95 o 
   9  -2  10      250.09      304.80     35.60 o 
  10  -2  10        0.18        3.66      9.98 o 
  -5  -1  10      219.34      248.17     35.14 o 
  -4  -1  10       42.25       17.97     12.45 o 
  -3  -1  10      367.01      456.41     41.59 o 
  -2  -1  10       26.32       36.60     13.98 o 
  -1  -1  10     1122.53     1104.95     57.63 o 
   0  -1  10        7.77       17.25      6.43 o 
   1  -1  10      783.70      794.24     29.92 o 
   2  -1  10        1.06        5.69      4.67 o 
   3  -1  10      336.90      324.53     14.95 o 
   4  -1  10     2850.51     2709.38     65.35 o 
   5  -1  10      789.29      879.34     48.58 o 
   6  -1  10      244.84      220.28     28.08 o 
   7  -1  10       67.02       95.17     20.10 o 
   8  -1  10      671.95      756.02     48.72 o 
   9  -1  10        2.21        9.62      6.85 o 
  10  -1  10      293.30      313.64     39.27 o 
  11  -1  10      326.63      378.18     27.19 o 
  -5   0  10      201.68      268.33     35.67 o 
  -4   0  10      341.92      345.73     38.53 o 
  -3   0  10      106.74      136.43     24.69 o 
  -2   0  10      109.16       78.46     18.77 o 
  -1   0  10      226.96      285.64     30.01 o 
   0   0  10      300.79      372.44     19.73 o 
   1   0  10     2757.14     2482.92     98.16 o 
   2   0  10       17.91       16.51      4.95 o 
   3   0  10     1180.17     1129.77     28.66 o 
   4   0  10       12.67        8.59      9.18 o 
   5   0  10     2257.95     2296.68     88.85 o 
   6   0  10      114.80      111.74     19.83 o 
   7   0  10      728.59      651.27     42.39 o 
   8   0  10       93.86      117.21     22.73 o 
   9   0  10      628.59      558.90     42.93 o 
  10   0  10      180.39      201.74     19.86 o 
  11   0  10        0.90        3.27      7.21 o 
  -5   1  10       12.05       11.38     12.38 o 
  -4   1  10      437.83      428.39     40.46 o 
  -3   1  10        3.09       -6.99      7.99 o 
  -2   1  10        8.98       24.02     11.71 o 
  -1   1  10       56.19       64.09     15.04 o 
   0   1  10      374.21      425.00     28.35 o 
   1   1  10     1051.71      989.88     26.84 o 
   2   1  10      584.33      658.15     30.30 o 
   3   1  10      345.24      325.17     27.62 o 
   4   1  10     2421.84     2379.94     88.85 o 
   5   1  10     2344.36     2491.08     93.97 o 
   6   1  10       20.64       16.84      9.78 o 
   7   1  10       84.41       80.45     11.42 o 
   8   1  10      169.54      202.21     17.87 o 
   9   1  10     1975.54     1893.62     57.75 o 
  10   1  10      563.40      558.24     28.86 o 
  11   1  10        6.52       17.22     13.11 o 
  -5   2  10        8.98        4.19     12.05 o 
  -4   2  10      350.29      394.58     39.13 o 
  -3   2  10      602.48      517.83     40.20 o 
  -2   2  10      205.31      205.84     26.95 o 
  -1   2  10      236.59      221.88     25.95 o 
   0   2  10     1101.22     1101.76     35.29 o 
   1   2  10        2.91        9.57      7.31 o 
   2   2  10     1237.87     1199.43     29.45 o 
   3   2  10      238.19      205.18     22.36 o 
   4   2  10     2004.24     2038.00     78.93 o 
   5   2  10        3.00       13.24      8.98 o 
   6   2  10        5.25       10.56      5.95 o 
   7   2  10        0.52        5.92      6.29 o 
   8   2  10     1294.41     1245.01    106.12 o 
   9   2  10      427.99      471.03     26.51 o 
  10   2  10       41.73       47.61     10.74 o 
  11   2  10      299.17      319.21     25.12 o 
  -5   3  10       36.28       50.51     17.04 o 
  -4   3  10      108.61       74.74     19.30 o 
  -3   3  10     1547.56     1621.12     77.73 o 
  -2   3  10       23.14       21.76     11.25 o 
  -1   3  10        0.15        8.45      7.12 o 
   0   3  10     1110.12     1094.34     58.12 o 
   1   3  10     2673.56     2608.13     51.30 o 
   2   3  10      152.76      162.68     30.11 o 
   3   3  10      547.19      548.38     33.81 o 
   4   3  10     1319.27     1271.39     57.70 o 
   5   3  10      385.24      414.10     35.37 o 
   6   3  10     3249.44     3054.81     95.87 o 
   7   3  10     1028.32      926.48     34.71 o 
   8   3  10     2483.03     2565.38     70.08 o 
   9   3  10      180.44      198.90     27.02 o 
  10   3  10      419.98      395.14     26.70 o 
  11   3  10       67.58       64.04     15.81 o 
  -5   4  10       47.52       72.74     21.43 o 
  -4   4  10      250.92      276.72     35.27 o 
  -3   4  10      808.47      854.58     53.77 o 
  -2   4  10      498.98      554.37     40.00 o 
  -1   4  10        1.32        0.67      7.12 o 
   0   4  10      180.13      192.02     12.23 o 
   1   4  10     4703.74     4747.95     95.62 o 
   2   4  10      143.14      158.79     12.48 o 
   3   4  10       33.25       38.13     11.78 o 
   4   4  10      164.87      184.19     14.54 o 
   5   4  10     1740.02     1658.28    108.74 o 
   6   4  10      236.03      212.84     17.09 o 
   7   4  10      213.41      202.83     17.68 o 
   8   4  10      308.18      308.62     22.47 o 
   9   4  10      981.81      862.90     36.53 o 
  10   4  10      413.78      409.32     27.66 o 
  11   4  10      125.03      159.49     19.48 o 
  -5   5  10       26.62       41.93     15.17 o 
  -4   5  10       85.89       90.18     21.36 o 
  -3   5  10        5.54       -9.98      8.72 o 
  -2   5  10      825.36      889.12     52.11 o 
  -1   5  10      130.29      160.39     22.16 o 
   0   5  10     1650.29     1626.20     37.01 o 
   1   5  10     1139.43     1005.50     55.17 o 
   2   5  10     1504.09     1510.39     42.44 o 
   3   5  10       44.92       60.99      9.28 o 
   4   5  10      249.52      240.28     16.51 o 
   5   5  10     6711.15     6632.41    140.43 o 
   6   5  10     2203.31     2099.76     60.59 o 
   7   5  10        2.37       23.20     17.04 o 
   8   5  10      283.56      308.82     49.98 o 
   9   5  10     1275.71     1302.15     47.33 o 
  10   5  10        7.82       16.08      7.91 o 
  -5   6  10       19.92       19.17     13.44 o 
  -4   6  10       69.51       98.89     22.76 o 
  -3   6  10       84.56      109.61     22.43 o 
  -2   6  10      222.92      177.76     25.49 o 
  -1   6  10      106.30      132.73     13.78 o 
   0   6  10      306.77      277.60     19.36 o 
   1   6  10      772.73      770.71     28.61 o 
   2   6  10       85.62       82.23     11.06 o 
   3   6  10      240.71      250.33     23.06 o 
   4   6  10     2689.06     2515.51    152.64 o 
   5   6  10      467.97      466.19     23.46 o 
   6   6  10     1070.89      902.87     44.36 o 
   7   6  10      307.50      276.27     23.49 o 
   8   6  10      190.60      179.50     18.68 o 
   9   6  10     1062.66     1065.21     42.59 o 
  10   6  10      574.85      486.91     31.55 o 
  -5   7  10       65.89       97.03     24.42 o 
  -4   7  10        0.03        7.52     11.31 o 
  -3   7  10      638.07      569.61     43.39 o 
  -2   7  10        2.05        7.99      8.45 o 
  -1   7  10      525.11      562.48     24.58 o 
   0   7  10       11.91        7.02      5.04 o 
   1   7  10      896.15      887.85     26.21 o 
   2   7  10     1333.75     1280.81     41.76 o 
   3   7  10     2179.54     2218.05     60.97 o 
   4   7  10      882.82      916.57     35.42 o 
   5   7  10      622.56      584.94     28.00 o 
   6   7  10     1673.56     1608.67     52.41 o 
   7   7  10      107.77       79.61     13.68 o 
   8   7  10      377.00      364.45     37.97 o 
   9   7  10      147.53      180.78     20.16 o 
  10   7  10      682.56      615.89     33.67 o 
  -4   8  10        3.47        6.79     11.65 o 
  -3   8  10      376.27      441.97     41.33 o 
  -2   8  10      134.53      181.55     26.22 o 
  -1   8  10       58.01       73.97     10.91 o 
   0   8  10      224.79      206.27     20.96 o 
   1   8  10       16.82       23.03      8.45 o 
   2   8  10      208.33      248.44     26.95 o 
   3   8  10      874.69      876.88     48.25 o 
   4   8  10       38.12       36.14     13.44 o 
   5   8  10     1169.87     1111.27     57.37 o 
   6   8  10       42.29       68.81     18.70 o 
   7   8  10      587.33      617.59     44.26 o 
   8   8  10      133.88      124.44     17.63 o 
   9   8  10       33.51       46.98     11.74 o 
  -3   9  10       78.48       78.46     20.03 o 
  -2   9  10      934.27      911.48     53.64 o 
  -1   9  10        8.23       12.18      9.12 o 
   0   9  10       63.33       54.57     13.58 o 
   1   9  10     1702.64     1783.10     79.66 o 
   2   9  10     1122.28     1176.62     60.63 o 
   3   9  10      127.78      138.69     23.69 o 
   4   9  10      260.45      283.04     31.28 o 
   5   9  10      647.91      635.70     44.46 o 
   6   9  10      277.61      260.61     32.28 o 
   7   9  10      850.99      944.43     57.30 o 
   8   9  10       65.58       87.65     22.83 o 
  -2  10  10       35.77       59.76     16.77 o 
  -1  10  10       33.73       78.13     17.17 o 
   0  10  10        2.42        0.80     13.24 o 
   2  10  10     1083.44     1172.03     63.89 o 
   3  10  10       85.56      116.20     22.89 o 
   4  10  10       13.25       19.63     14.57 o 
   5  10  10      392.49      364.83     38.80 o 
   6  10  10      810.01      844.47     55.57 o 
   7  10  10       77.15       88.71     22.89 o 
  -1  11  10      819.68     1017.17     68.61 o 
   0  11  10      215.40      288.43     37.47 o 
   1  11  10      180.07      200.45     31.61 o 
   2  11  10      333.23      428.46     42.39 o 
   3  11  10      568.05      662.38     49.11 o 
   4  11  10       43.91       51.44     18.24 o 
   5  11  10       98.97      128.71     26.95 o 
   3  -6  11      227.85      255.42     33.67 o 
   0  -5  11      207.42      226.54     34.01 o 
   1  -5  11      109.42      161.12     27.35 o 
   2  -5  11       14.66        7.12     12.05 o 
   3  -5  11      380.05      460.80     40.53 o 
  -1  -4  11       41.84       53.17     16.84 o 
   0  -4  11        2.52       19.03     11.91 o 
   1  -4  11      343.27      386.66     38.33 o 
   2  -4  11      213.19      307.20     32.74 o 
   3  -4  11      264.57      316.92     31.88 o 
   6  -4  11        0.05      -10.58      7.05 o 
   7  -4  11      630.33      783.04     52.91 o 
   8  -4  11       58.37       46.45     16.97 o 
  -2  -3  11      266.34      269.33     34.81 o 
  -1  -3  11       12.97       17.37     10.91 o 
   0  -3  11       29.66       35.60     13.04 o 
   1  -3  11       26.76        7.72      9.52 o 
   2  -3  11     1354.34     1401.30     66.82 o 
   3  -3  11       38.82       28.02     12.11 o 
   4  -3  11      128.14      165.51     25.82 o 
   5  -3  11      128.55      112.50     15.11 o 
   6  -3  11      688.35      683.35     46.72 o 
   7  -3  11      118.94      136.90     26.02 o 
   8  -3  11      539.14      549.45     48.38 o 
   9  -3  11       25.76       54.44     16.77 o 
  -3  -2  11        9.16       25.89     14.38 o 
  -2  -2  11       70.63       74.07     19.70 o 
  -1  -2  11      407.85      369.76     36.40 o 
   0  -2  11       38.03       75.80     17.84 o 
   1  -2  11       16.55       15.37     10.12 o 
   2  -2  11     1542.98     1486.70     52.24 o 
   3  -2  11        0.65       10.18      8.78 o 
   4  -2  11      405.21      389.24     22.59 o 
   5  -2  11       43.29       35.67      8.40 o 
   6  -2  11      909.08      929.49     45.75 o 
   7  -2  11        0.10       10.85      9.38 o 
   8  -2  11      325.50      407.76     40.53 o 
   9  -2  11       20.18       21.03     12.78 o 
  10  -2  11       12.59       20.70     10.85 o 
  -3  -1  11       16.16       15.77     11.78 o 
  -2  -1  11        0.07       13.84     12.05 o 
  -1  -1  11     1040.09     1009.78     57.17 o 
   0  -1  11      428.02      455.74     35.01 o 
   1  -1  11        0.07        2.16      5.62 o 
   2  -1  11      182.42      157.42     15.08 o 
   3  -1  11     1553.82     1505.26     44.57 o 
   4  -1  11      146.04      130.09     14.18 o 
   5  -1  11        4.60       15.96      6.93 o 
   6  -1  11     1461.74     1562.02     73.41 o 
   7  -1  11      121.71      143.02     24.42 o 
   8  -1  11      139.75      163.18     26.62 o 
   9  -1  11       19.59       27.09     12.18 o 
  10  -1  11      129.55      161.72     27.02 o 
  -4   0  11      206.37      180.15     30.68 o 
  -3   0  11       71.63       90.11     20.83 o 
  -2   0  11      235.87      251.03     32.01 o 
  -1   0  11      697.24      703.51     45.92 o 
   0   0  11     2287.44     2282.12     62.01 o 
   1   0  11       18.52       21.15      6.82 o 
   2   0  11       11.11       16.79      5.31 o 
   3   0  11     2449.26     2149.24     88.11 o 
   4   0  11      870.40      955.93     33.94 o 
   5   0  11      168.92      170.17     24.56 o 
   6   0  11      410.19      456.27     38.53 o 
   7   0  11      673.75      706.51     45.65 o 
   8   0  11      512.88      419.34     38.80 o 
   9   0  11      185.39      177.89     27.75 o 
  10   0  11      737.97      670.44     47.45 o 
  -4   1  11       34.61       17.64     12.25 o 
  -3   1  11       28.70       23.23     12.45 o 
  -2   1  11     1250.48     1218.15     65.42 o 
  -1   1  11       84.81      131.77     24.02 o 
   0   1  11     1080.88     1167.09     41.16 o 
   1   1  11      329.03      326.46     19.60 o 
   2   1  11      722.64      706.39     22.69 o 
   3   1  11       69.23       48.49      9.54 o 
   4   1  11     4919.99     4790.22    154.00 o 
   5   1  11       16.99       17.50     10.58 o 
   6   1  11      153.28      162.65     24.89 o 
   7   1  11      842.40      884.00     51.78 o 
   8   1  11      341.26      370.56     36.67 o 
   9   1  11       46.19       52.31     15.04 o 
  10   1  11      143.67      171.58     18.81 o 
  11   1  11      732.46      830.44     38.00 o 
  -4   2  11        2.48       -3.39      8.65 o 
  -3   2  11      135.78      125.45     24.96 o 
  -2   2  11      436.50      390.39     37.14 o 
  -1   2  11      732.53      763.94     46.92 o 
   0   2  11      493.73      480.01     30.71 o 
   1   2  11      279.26      275.55     14.83 o 
   2   2  11     1574.54     1488.42     43.68 o 
   3   2  11      344.38      337.95     29.62 o 
   4   2  11     2085.83     2071.54     82.72 o 
   5   2  11      268.81      281.58     29.68 o 
   6   2  11       74.76       60.49     15.71 o 
   7   2  11      193.19      194.93     26.55 o 
   8   2  11     2938.77     2620.12    104.15 o 
   9   2  11       67.45       67.15     11.72 o 
  10   2  11      119.40      136.05     25.76 o 
  11   2  11      261.71      317.29     25.38 o 
  -4   3  11      422.58      481.23     45.06 o 
  -3   3  11      104.99       96.30     21.56 o 
  -2   3  11        1.39        7.72      9.05 o 
  -1   3  11     1013.55     1008.18     54.90 o 
   0   3  11       29.60       40.80     11.58 o 
   1   3  11       79.27      106.10     10.08 o 
   2   3  11      736.78      677.28     27.18 o 
   3   3  11     1078.37     1083.25     51.98 o 
   4   3  11       66.77       64.42     15.51 o 
   5   3  11        1.65       20.96     11.38 o 
   6   3  11      320.40      329.83     32.68 o 
   7   3  11      193.61      172.97     25.56 o 
   8   3  11     1363.05     1394.18    118.06 o 
   9   3  11      445.76      402.93     26.25 o 
  10   3  11      211.37      294.43     24.01 o 
  11   3  11        3.83        9.22     22.29 o 
  -4   4  11      602.74      589.84     47.52 o 
  -3   4  11       30.57       33.14     13.84 o 
  -2   4  11       50.94       63.76     16.84 o 
  -1   4  11      315.70      273.72     30.21 o 
   0   4  11     1975.14     1888.65     91.27 o 
   1   4  11      733.64      639.81     21.27 o 
   2   4  11        4.95       14.64      8.98 o 
   3   4  11     1078.32     1042.06     51.51 o 
   4   4  11      424.20      363.97     32.01 o 
   5   4  11      969.57      894.05     49.58 o 
   6   4  11      318.86      275.46     30.41 o 
   7   4  11     1549.53     1496.79     48.02 o 
   8   4  11        5.07        4.14      6.61 o 
   9   4  11      284.74      269.61     22.78 o 
  10   4  11       36.18       35.43     10.26 o 
  -4   5  11      473.56      483.89     46.59 o 
  -3   5  11      178.19      241.11     32.88 o 
  -2   5  11       16.71       17.57     10.98 o 
  -1   5  11        1.30        3.86      7.39 o 
   0   5  11     2992.15     2993.52     73.08 o 
   1   5  11        2.81        8.95      6.27 o 
   2   5  11       46.75       48.12     14.18 o 
   3   5  11      115.68      127.18     20.30 o 
   4   5  11      967.20      906.43     50.31 o 
   5   5  11     1260.87     1222.28     60.96 o 
   6   5  11      342.08      342.63     21.03 o 
   7   5  11     1026.73     1061.82     55.24 o 
   8   5  11      407.42      373.61     25.11 o 
   9   5  11      354.24      346.70     25.73 o 
  10   5  11      135.08      139.60     18.61 o 
  -4   6  11       72.18       80.13     21.56 o 
  -3   6  11      485.97      530.61     46.45 o 
  -2   6  11      317.65      297.28     33.28 o 
  -1   6  11       15.01       23.63     11.05 o 
   0   6  11     1111.08     1026.40     35.61 o 
   1   6  11     1066.10     1131.99     30.27 o 
   2   6  11      525.49      617.93     38.27 o 
   3   6  11       29.73       46.65     14.04 o 
   4   6  11     2812.56     2710.83    102.69 o 
   5   6  11      132.70      129.07     17.37 o 
   6   6  11       10.31        6.01      6.59 o 
   7   6  11       79.61       90.73     13.36 o 
   8   6  11     1055.93     1022.82     40.67 o 
   9   6  11       39.36       89.39     14.56 o 
  10   6  11      208.74      203.78     22.34 o 
  -4   7  11      195.57      177.36     30.48 o 
  -3   7  11      220.48      234.19     32.94 o 
  -2   7  11      175.40      206.44     28.82 o 
  -1   7  11      516.10      453.52     23.16 o 
   0   7  11        0.04        9.73      6.72 o 
   1   7  11      371.21      425.73     31.74 o 
   2   7  11        2.74        5.72      8.98 o 
   3   7  11        2.08       10.12      9.92 o 
   4   7  11     1114.40     1046.97     44.79 o 
   5   7  11     2248.12     2328.97     65.64 o 
   6   7  11       54.53       49.98     10.94 o 
   7   7  11        3.04        8.69      7.49 o 
   8   7  11     1228.10     1225.15     63.72 o 
   9   7  11       91.58       83.47     16.21 o 
  -3   8  11       12.58       10.78     10.91 o 
  -2   8  11      165.69      157.06     25.49 o 
  -1   8  11       77.63       73.76     15.51 o 
   0   8  11      202.19      216.97     17.72 o 
   1   8  11      423.49      422.80     35.27 o 
   2   8  11      590.46      705.44     45.79 o 
   3   8  11      467.93      522.37     35.44 o 
   4   8  11      463.86      497.41     31.51 o 
   5   8  11      972.41     1040.04     40.97 o 
   6   8  11      279.68      309.91     25.76 o 
   7   8  11        6.05        8.49      8.62 o 
   8   8  11      156.77      180.78     20.72 o 
  -2   9  11       73.39       93.77     20.76 o 
  -1   9  11      110.05       91.31     18.63 o 
   0   9  11      112.55      125.65     20.30 o 
   1   9  11      161.38      206.51     28.48 o 
   2   9  11      470.78      556.90     39.80 o 
   3   9  11      331.03      321.58     32.68 o 
   4   9  11      392.42      489.55     37.53 o 
   5   9  11       47.33       78.00     18.97 o 
   6   9  11      592.60      610.74     44.06 o 
   7   9  11       15.29       23.89     10.36 o 
   8   9  11       55.81      103.41     16.66 o 
  -1  10  11        2.94       11.18      9.78 o 
   2  10  11       28.05       43.92     16.97 o 
   3  10  11        0.27        8.45     11.65 o 
   4  10  11      449.61      485.42     42.26 o 
   5  10  11        5.31       11.11     12.38 o 
   6  10  11      187.51      223.61     31.48 o 
   1  11  11      481.83      580.99     48.92 o 
   2  11  11        3.11        3.46     13.04 o 
   3  11  11       16.88       41.73     16.70 o 
   4  11  11      143.58      186.41     31.15 o 
   1  -4  12      196.04      196.53     29.75 o 
   2  -4  12      141.57      176.96     28.22 o 
   6  -4  12      424.19      406.49     42.59 o 
   7  -4  12        4.10       11.51     11.31 o 
   0  -3  12      331.99      287.43     34.87 o 
   1  -3  12      152.21      145.41     25.22 o 
   2  -3  12      809.66      842.27     50.71 o 
   4  -3  12      293.81      264.14     32.81 o 
   5  -3  12      106.87      107.21     22.96 o 
   6  -3  12      695.84      757.15     51.38 o 
   7  -3  12       76.00       79.73     19.83 o 
   8  -3  12       41.43       61.29     17.24 o 
  -1  -2  12       81.44       79.00     19.70 o 
   0  -2  12        9.46       26.95     13.71 o 
   1  -2  12      802.39      777.32     48.18 o 
   2  -2  12       90.94      121.59     21.90 o 
   3  -2  12      284.74      298.81     31.94 o 
   4  -2  12      744.32      633.37     42.99 o 
   5  -2  12      630.23      665.10     45.85 o 
   6  -2  12      456.24      433.41     25.46 o 
   7  -2  12      423.24      537.13     45.92 o 
   8  -2  12      322.44      264.41     35.27 o 
   9  -2  12        6.48        2.99     12.11 o 
  -2  -1  12      167.57      169.97     28.35 o 
  -1  -1  12        2.63        9.12     10.18 o 
   0  -1  12       22.26       37.40     13.64 o 
   1  -1  12      443.12      476.59     38.20 o 
   2  -1  12      568.70      539.86     36.74 o 
   3  -1  12      270.71      255.76     28.68 o 
   4  -1  12      147.85      136.76     15.31 o 
   5  -1  12     1152.60     1085.15     49.78 o 
   6  -1  12      155.32      125.05     15.09 o 
   7  -1  12      446.37      437.64     41.00 o 
   8  -1  12      412.02      383.33     39.86 o 
   9  -1  12       55.21       67.15     18.63 o 
  -3   0  12        0.08       18.70     12.18 o 
  -2   0  12      258.33      324.10     37.53 o 
  -1   0  12        2.69       32.94     12.91 o 
   0   0  12        4.84       36.67     14.24 o 
   1   0  12       69.86       57.39     12.08 o 
   2   0  12     1417.32     1309.26     60.23 o 
   3   0  12       94.96       86.35     12.03 o 
   4   0  12        3.66       15.10      8.19 o 
   5   0  12      480.93      452.74     24.21 o 
   6   0  12      914.47      928.72     54.84 o 
   7   0  12       69.70      113.54     22.49 o 
   8   0  12      380.87      433.91     41.20 o 
   9   0  12     1018.85      962.93     59.10 o 
  10   0  12        6.12       14.31     11.31 o 
  -3   1  12       90.60      117.60     24.22 o 
  -2   1  12      390.48      424.46     40.60 o 
  -1   1  12      151.31      218.15     29.95 o 
   0   1  12       26.70       22.03     11.65 o 
   1   1  12       24.21       10.73     18.40 o 
   2   1  12     1435.66     1216.12     49.85 o 
   3   1  12      172.84      203.13     25.29 o 
   4   1  12      210.84      220.66     31.68 o 
   5   1  12      210.38      210.57     27.88 o 
   6   1  12     1404.67     1267.60     64.82 o 
   7   1  12      367.35      355.45     36.20 o 
   8   1  12       70.01       86.72     20.03 o 
   9   1  12      280.39      330.96     37.47 o 
  10   1  12      224.31      201.85     31.48 o 
  -3   2  12      196.98      195.26     30.75 o 
  -2   2  12        6.39        4.92     10.98 o 
  -1   2  12      778.54      813.06     51.04 o 
   0   2  12      129.36      107.48     20.36 o 
   1   2  12      642.16      567.32     25.77 o 
   2   2  12      743.02      648.68     27.60 o 
   3   2  12      825.21      812.90     43.56 o 
   4   2  12      154.44      148.68     23.56 o 
   5   2  12       97.94       89.64     18.83 o 
   6   2  12     2383.26     2268.86     93.90 o 
   7   2  12      706.12      713.69     47.65 o 
   8   2  12      414.84      341.61     36.20 o 
   9   2  12        0.14       -9.18      8.32 o 
  10   2  12     1383.28     1346.00     72.27 o 
  -3   3  12       80.25      151.00     27.69 o 
  -2   3  12      709.36      673.90     47.72 o 
  -1   3  12      514.53      554.70     41.00 o 
   0   3  12      654.73      643.95     41.86 o 
   1   3  12      555.83      484.67     19.54 o 
   2   3  12       59.16       33.78     13.84 o 
   3   3  12     2584.32     2402.81     66.32 o 
   4   3  12      508.31      484.03     35.14 o 
   5   3  12        4.08       -4.06      7.59 o 
   6   3  12      811.80      858.98     51.04 o 
   7   3  12     1144.77     1079.33     59.43 o 
   8   3  12        3.89        6.32      9.18 o 
   9   3  12        0.44        6.85      8.85 o 
  10   3  12      410.71      487.75     44.06 o 
  -3   4  12       10.53       28.75     13.44 o 
  -2   4  12      763.90      775.59     52.18 o 
  -1   4  12      282.13      296.88     33.41 o 
   0   4  12      297.58      374.08     33.87 o 
   1   4  12      134.60      120.90     14.21 o 
   2   4  12     2344.18     2361.49    121.92 o 
   3   4  12      478.08      515.24     35.80 o 
   4   4  12     1446.94     1465.12     67.55 o 
   5   4  12     1552.38     1547.38     71.34 o 
   6   4  12        0.97       30.88     13.04 o 
   7   4  12     1197.16     1209.77     64.22 o 
   8   4  12      823.33      713.96     47.72 o 
   9   4  12       51.69       57.90     15.97 o 
  10   4  12      142.94      171.28     30.85 o 
  -3   5  12        9.37        2.06     10.71 o 
  -2   5  12      446.90      429.06     41.20 o 
  -1   5  12      605.34      674.50     45.85 o 
   0   5  12      342.68      364.44     25.79 o 
   1   5  12       28.34       45.14      9.58 o 
   2   5  12     1839.48     1827.50     81.59 o 
   3   5  12       61.35       73.41     17.44 o 
   4   5  12     2089.09     2076.00     85.65 o 
   5   5  12       33.44       61.56     17.17 o 
   6   5  12     1643.09     1720.35     79.06 o 
   7   5  12      105.10      109.68     21.83 o 
   8   5  12      831.35      769.13     50.38 o 
   9   5  12      222.34      272.95     23.61 o 
  10   5  12        0.11        6.73      8.17 o 
  -3   6  12       38.43       41.53     17.57 o 
  -2   6  12        0.10        5.06      9.72 o 
  -1   6  12      411.19      436.24     38.47 o 
   0   6  12       84.73       79.85     12.25 o 
   1   6  12        3.45       13.38      7.39 o 
   2   6  12      408.19      361.64     32.08 o 
   3   6  12     2289.55     2308.13     91.71 o 
   4   6  12      542.17      541.26     38.80 o 
   5   6  12       45.33       64.22     16.90 o 
   6   6  12     1024.35      945.96     56.04 o 
   7   6  12      601.14      496.54     43.46 o 
   8   6  12      659.67      629.31     31.41 o 
   9   6  12       71.25       62.56     18.43 o 
  -3   7  12        2.74        5.26     12.25 o 
  -2   7  12        1.24       15.04     11.58 o 
  -1   7  12      476.81      565.35     41.06 o 
   0   7  12      274.68      329.81     22.11 o 
   1   7  12       20.61       38.73     14.11 o 
   2   7  12      407.53      388.39     33.81 o 
   3   7  12      867.02      908.62     51.91 o 
   4   7  12      173.61      205.18     28.15 o 
   5   7  12       59.17       33.08     14.04 o 
   6   7  12      123.16      152.80     26.29 o 
   7   7  12      915.63      912.13     38.29 o 
   8   7  12      168.92      203.09     21.12 o 
   9   7  12       35.38       29.00     10.65 o 
  -2   8  12      131.77      128.04     24.89 o 
  -1   8  12       26.88       23.09     11.78 o 
   0   8  12     1025.05     1138.49     54.71 o 
   1   8  12       19.34       48.85     15.64 o 
   2   8  12       17.42       11.85     11.11 o 
   3   8  12      480.06      518.43     40.33 o 
   4   8  12      895.00      885.40     55.04 o 
   5   8  12        8.84        8.59     11.85 o 
   6   8  12       91.11      105.53     15.80 o 
   7   8  12      293.27      277.08     24.46 o 
   8   8  12        4.77       11.32      7.82 o 
  -1   9  12      186.10      204.84     27.42 o 
   1   9  12      309.61      414.41     37.20 o 
   2   9  12      156.62      178.82     28.15 o 
   3   9  12       10.76       11.85     11.65 o 
   4   9  12     1017.05     1098.23     66.42 o 
   5   9  12      168.75      201.32     21.55 o 
   6   9  12       11.85        2.02      8.48 o 
   7   9  12       95.16      138.86     19.74 o 
   2  10  12      201.00      238.19     34.67 o 
   3  10  12      436.04      490.95     47.72 o 
   4  10  12      574.68      603.43     34.62 o 
   5  10  12      213.06      250.03     25.27 o 
   5  -3  13      173.83      170.90     28.48 o 
   6  -3  13       93.26       99.03     23.49 o 
   0  -2  13        1.73       22.09     13.31 o 
   3  -2  13       59.89       78.80     18.50 o 
   4  -2  13       52.76       30.68     13.91 o 
   5  -2  13      323.53      369.16     38.47 o 
   6  -2  13        0.07        7.86      7.92 o 
   7  -2  13        2.09       12.84     11.98 o 
   8  -2  13      293.31      307.53     38.60 o 
  -1  -1  13      278.15      296.55     36.14 o 
   0  -1  13       97.61      108.48     23.63 o 
   2  -1  13      329.69      336.88     33.28 o 
   3  -1  13      253.74      249.63     30.35 o 
   4  -1  13      244.38      255.95     25.66 o 
   5  -1  13      561.33      553.46     27.16 o 
   6  -1  13        1.11        9.32      6.89 o 
   7  -1  13      176.09      177.79     18.69 o 
   8  -1  13      163.53      169.11     28.95 o 
  -1   0  13       57.81       69.61     19.43 o 
   0   0  13      455.08      539.13     41.93 o 
   1   0  13       66.07       58.50     15.24 o 
   2   0  13      156.04      192.07     25.42 o 
   3   0  13      377.86      409.76     35.54 o 
   4   0  13      413.55      363.09     36.04 o 
   5   0  13      159.77      125.47     15.52 o 
   6   0  13      760.29      726.47     31.83 o 
   7   0  13       87.58      117.53     24.02 o 
   8   0  13      333.22      454.34     44.66 o 
   9   0  13      566.05      583.25     50.58 o 
  -2   1  13        0.20        7.79     11.38 o 
  -1   1  13       13.01       17.84     11.85 o 
   0   1  13      220.34      275.59     32.88 o 
   1   1  13      822.94      808.33     45.32 o 
   2   1  13       99.72       96.77     18.90 o 
   3   1  13        3.27       19.66      7.37 o 
   4   1  13      441.62      449.24     25.29 o 
   5   1  13      314.02      388.99     35.41 o 
   6   1  13      610.56      610.67     43.72 o 
   7   1  13      732.75      683.88     47.98 o 
   8   1  13      474.11      508.92     44.79 o 
   9   1  13        5.12       23.03     13.24 o 
  -2   2  13       88.20      130.71     25.62 o 
  -1   2  13       10.19       32.54     14.77 o 
   0   2  13       48.00       41.39     14.71 o 
   2   2  13        1.88        8.03     10.71 o 
   3   2  13       70.44       79.55     12.64 o 
   4   2  13      324.13      324.35     22.66 o 
   5   2  13     1254.26     1314.32     66.62 o 
   6   2  13       13.84       16.50     12.18 o 
   7   2  13       90.89      138.83     25.02 o 
   8   2  13      490.64      370.62     38.80 o 
   9   2  13      649.17      733.99     51.51 o 
  -2   3  13      281.75      319.78     37.20 o 
  -1   3  13       13.82        5.79     10.52 o 
   0   3  13      560.66      524.02     39.00 o 
   2   3  13      156.60      187.78     17.79 o 
   3   3  13       62.78       61.92     11.04 o 
   4   3  13       62.34       85.65     18.90 o 
   5   3  13     2269.69     2168.57     91.24 o 
   6   3  13      212.01      149.67     24.96 o 
   7   3  13        6.74       33.01     13.51 o 
   8   3  13       31.03       26.82     14.18 o 
   9   3  13      853.24      776.39     52.38 o 
  -2   4  13      204.53      245.64     34.34 o 
  -1   4  13      291.47      295.15     35.07 o 
   1   4  13       90.48      120.79     21.70 o 
   2   4  13     1124.07     1136.65     41.76 o 
   3   4  13        6.80        5.14      7.18 o 
   4   4  13      187.48      158.79     24.56 o 
   5   4  13      240.83      216.03     29.02 o 
   6   4  13     1136.06     1124.98     61.63 o 
   7   4  13       78.27       82.46     19.83 o 
   8   4  13        9.00        4.66      9.58 o 
   9   4  13      719.19      694.13     49.25 o 
  -2   5  13        8.81       -7.79      8.78 o 
  -1   5  13       79.99       82.12     19.83 o 
   1   5  13      132.95      205.51     27.75 o 
   2   5  13      508.42      497.37     26.31 o 
   3   5  13      915.69     1029.61     54.77 o 
   4   5  13       28.00       33.94     13.91 o 
   5   5  13       84.01       77.27     18.57 o 
   6   5  13     1086.49     1043.52     59.30 o 
   7   5  13      138.00      129.04     24.69 o 
   8   5  13       65.88       68.08     18.43 o 
   9   5  13      238.07      226.94     31.88 o 
  -2   6  13      225.60      313.06     38.40 o 
  -1   6  13       26.65       60.43     17.70 o 
   0   6  13       87.97      129.24     22.43 o 
   1   6  13      870.28      837.95     48.58 o 
   2   6  13       84.50      107.77     15.84 o 
   3   6  13     1005.41     1056.83     56.37 o 
   4   6  13      329.73      320.44     34.14 o 
   5   6  13      677.62      698.79     47.18 o 
   6   6  13      460.82      447.22     41.20 o 
   7   6  13     1307.70     1271.66     69.28 o 
   8   6  13       66.25       46.45     16.64 o 
   9   6  13       11.60       14.24     12.05 o 
  -1   7  13        9.54       16.90     10.58 o 
   0   7  13        4.75       -3.53      9.58 o 
   1   7  13      551.59      474.78     39.53 o 
   2   7  13      542.95      653.98     30.35 o 
   3   7  13        2.06        3.99      9.92 o 
   4   7  13      214.44      218.22     30.08 o 
   5   7  13      556.76      561.29     42.46 o 
   6   7  13      104.71      120.59     25.22 o 
   7   7  13      933.92      888.72     58.23 o 
   8   7  13      126.23       76.27     21.36 o 
   0   8  13       15.37       38.33     14.64 o 
   1   8  13       31.84       26.55     14.38 o 
   2   8  13     1202.10     1197.12     61.96 o 
   3   8  13       91.66      143.02     24.69 o 
   4   8  13       27.79       45.52     17.97 o 
   5   8  13      713.88      760.68     51.78 o 
   6   8  13      499.87      564.49     49.05 o 
   7   8  13       41.97       54.51     19.03 o 
   1   9  13      197.96      228.80     31.41 o 
   3   9  13      301.04      315.39     37.07 o 
   4   9  13        0.01       -3.46     11.51 o 
   5   9  13       66.42       88.78     23.83 o 
   6   9  13      487.88      549.11     52.18 o 
   4  -2  14      149.94      221.28     31.68 o 
   5  -2  14        7.51       18.24     14.11 o 
   2  -1  14      117.83      144.48     24.49 o 
   3  -1  14       45.05       23.63     13.38 o 
   4  -1  14      212.58      275.59     34.07 o 
   5  -1  14        3.44       12.64      7.99 o 
   6  -1  14      109.22      117.72     26.02 o 
   7  -1  14      362.64      402.59     27.60 o 
   2   0  14      191.06      208.17     27.55 o 
   3   0  14        0.07        4.19      9.58 o 
   4   0  14      325.32      334.67     24.15 o 
   5   0  14      133.39      151.24     17.90 o 
   6   0  14       77.58       66.13     13.13 o 
   7   0  14       95.25       82.45     13.71 o 
   8   0  14      542.39      524.89     48.32 o 
   2   1  14       12.65       19.43     11.85 o 
   3   1  14      227.57      226.14     20.64 o 
   4   1  14       55.33       50.00     18.80 o 
   5   1  14      321.49      343.73     38.93 o 
   6   1  14       34.08       36.55     10.17 o 
   7   1  14      122.64      123.19     24.76 o 
   8   1  14      197.29      245.37     35.07 o 
   2   2  14       48.29       62.89     15.77 o 
   3   2  14      790.40      657.29     30.51 o 
   4   2  14       32.07       49.42     11.17 o 
   5   2  14      736.69      707.52     32.19 o 
   6   2  14      248.78      217.29     31.41 o 
   7   2  14       56.41       63.82     19.83 o 
   8   2  14        1.39       14.11     12.18 o 
  -1   3  14       17.12       17.37     13.04 o 
   2   3  14        2.83        7.57      6.87 o 
   3   3  14      313.46      300.32     22.96 o 
   4   3  14     1160.72     1160.64    102.06 o 
   5   3  14      139.13      148.61     25.16 o 
   6   3  14       34.36       44.86     17.10 o 
   7   3  14      755.82      800.21     54.11 o 
   8   3  14       72.08      100.03     23.76 o 
   2   4  14        2.60        0.14     14.04 o 
   3   4  14       18.63       16.23      8.54 o 
   4   4  14     1261.83     1226.74     64.09 o 
   5   4  14      146.20      137.43     24.69 o 
   6   4  14        1.93       -9.32      8.12 o 
   7   4  14      216.09      250.70     33.87 o 
   8   4  14      729.97      658.19     48.65 o 
   1   5  14      431.30      508.38     41.26 o 
   2   5  14      211.44      266.07     33.01 o 
   3   5  14       12.10       15.91      7.97 o 
   4   5  14       35.75       24.56     13.11 o 
   5   5  14      962.06      962.53     57.23 o 
   6   5  14       10.61       14.64     11.71 o 
   7   5  14        8.66        3.86     11.45 o 
   8   5  14      701.22      743.24     53.17 o 
   1   6  14      374.77      370.22     37.27 o 
   2   6  14      159.37      216.36     31.35 o 
   3   6  14      163.27      158.90     18.56 o 
   4   6  14      151.86      186.01     27.55 o 
   5   6  14      553.42      571.94     46.32 o 
   6   6  14      120.35      108.08     23.63 o 
   7   6  14        1.80       -0.53     10.12 o 
   8   6  14       15.17       23.83     16.24 o 
   1   7  14       84.93      101.76     21.96 o 
   2   7  14      172.47      271.99     33.74 o 
   3   7  14      105.93      136.43     23.49 o 
   4   7  14      213.08      238.92     32.21 o 
   5   7  14      229.30      263.48     34.27 o 
   6   7  14      225.29      246.57     34.81 o 
   7   7  14        3.42       -5.92     10.32 o 
   1   8  14      247.36      249.17     32.88 o 
   2   8  14       48.43       99.16     23.89 o 
   3   8  14       89.77      118.19     23.43 o 
   4   8  14      510.27      520.30     45.45 o 
   5   8  14       33.37       41.20     15.97 o 
   6   8  14      140.73      133.57     27.22 o 
   3   1  15      452.51      475.51     40.66 o 
   4   1  15      120.70      105.77     18.00 o 
   5   1  15       64.57       60.91     12.63 o 
   6   1  15      107.27      101.36     15.58 o 
   3   2  15      207.32      192.51     33.38 o 
   4   2  15      288.14      289.44     27.19 o 
   5   2  15      105.23      123.69     17.53 o 
   6   2  15       15.05       25.61      9.82 o 
   7   2  15      476.45      449.09     44.86 o 
   3   3  15       18.55       66.45     12.54 o 
   4   3  15      212.28      257.87     22.63 o 
   5   3  15        1.09        9.21      8.82 o 
   6   3  15      340.94      389.86     40.86 o 
   7   3  15       89.10       72.81     21.30 o 
   2   4  15      222.07      205.18     30.21 o 
   3   4  15      174.80      225.90     21.88 o 
   4   4  15      235.02      270.27     23.57 o 
   5   4  15      119.77      123.72     24.29 o 
   6   4  15      588.32      582.26     48.98 o 
   7   4  15       81.79       76.73     22.09 o 
   2   5  15       43.98       55.44     19.37 o 
   3   5  15      212.68      203.00     21.07 o 
   4   5  15       47.57       59.63     13.03 o 
   5   5  15      232.20      238.65     32.54 o 
   6   5  15      291.79      242.18     33.34 o 
   2   6  15        9.45       11.25     13.58 o 
   3   6  15      411.56      408.84     28.34 o 
   4   6  15      497.68      504.52     43.19 o 
   5   6  15        3.88        7.85     12.98 o 
   6   6  15      159.37      195.66     31.68 o 
                                                 
